# Supplementary material for: Prevalence of lumbar disc herniation and its associated factors: A cross-sectional study in Gansu
Source: PLoS One. 2024 Dec 31;19(12):e0310550. doi: 10.1371/journal.pone.0310550 (PMC11687716; doi:10.1371/journal.pone.0310550)
Supplement: S1 Data — (XLSX) [file pone.0310550.s001.xlsx]

## Sheet: Final Analysis Data
ID	Gender	age	nationality	marital status	Educational level	Current drinking	Hypertension	diabetes	hyperlipidemia	osteoporosis	cerebral apoplexy	coronary heart disease	chronic infectious diseases	tumor	height	weight	waist	prevelence of LDH	length of residence	filter_$	Age_group	marital status	annual income	Male	Female	35 years old	35_49 years old	50_64 years old	65_years old	Han nationality	Tibetan	Hui nationality	Other nationality	Marital status_no	Marital status_yes	Primary school or lower	Middle school	High school or higher	Occupation	Cardre	Worker	Unemployed	Farmer and herdsman	length of residence_6	length of residence_12	length of residence_24	living altitude_1500	living altitude_1500_3500	living altitude_3500
7020008	1	44	2	1	1	0	2	2	2	2	2	2	2	1	169	56.5	83	0	3	0	2	0	1	1	0	0	1	0	0	0	1	0	0	1	0	1	0	0	2	0	1	0	0	0	0	1	0	0	1
7010005	1	32	2	1	3	1	2	2	2	2	2	2	2	1	175	75	35	1	2	0	1	0	1	1	0	1	0	0	0	0	1	0	0	1	0	0	0	1	2	0	1	0	0	0	1	0	0	0	1
7010017	1	53	2	2	1	0	1	2	3	1	2	2	2	1	170	80	110	1	1	0	3	1	1	1	0	0	0	1	0	0	1	0	0	0	1	1	0	0	2	0	1	0	0	1	0	0	0	0	1
7020009	1	33	2	2	3	0	2	2	2	2	2	2	2	1	168	69	70	0	3	0	1	1	1	1	0	1	0	0	0	0	1	0	0	0	1	0	0	1	2	0	1	0	0	0	0	1	0	0	1
7010020	1	49	2	2	1	0	2	1	2	2	2	2	2	1	168	66	80	1	3	0	2	1	1	1	0	0	1	0	0	0	1	0	0	0	1	1	0	0	2	0	1	0	0	0	0	1	0	0	1
7020025	1	57	2	2	1	0	2	2	2	2	2	2	2	1	160	72	#NULL!	0	3	0	3	1	1	1	0	0	0	1	0	0	1	0	0	0	1	1	0	0	2	0	1	0	0	0	0	1	0	0	1
7020023	1	39	2	2	1	0	2	2	2	2	2	2	2	1	160	60	83	0	1	0	2	1	1	1	0	0	1	0	0	0	1	0	0	0	1	1	0	0	2	0	1	0	0	1	0	0	0	0	1
7020024	1	24	2	1	1	0	2	2	2	2	2	2	2	1	167	76	70	0	3	0	1	0	1	1	0	1	0	0	0	0	1	0	0	1	0	1	0	0	2	0	1	0	0	0	0	1	0	0	1
7020033	1	33	2	2	3	1	3	2	2	2	2	2	2	1	173	80	95	0	3	0	1	1	1	1	0	1	0	0	0	0	1	0	0	0	1	0	0	1	2	0	1	0	0	0	0	1	0	0	1
7010031	1	61	2	2	2	0	3	3	3	3	3	3	2	1	169	83	98	1	3	0	3	1	1	1	0	0	0	1	0	0	1	0	0	0	1	0	1	0	2	0	1	0	0	0	0	1	0	0	1
7010032	1	53	2	4	3	0	2	2	2	2	2	2	2	1	172	80	#NULL!	0	3	0	3	0	1	1	0	0	0	1	0	0	1	0	0	1	0	0	0	1	2	0	1	0	0	0	0	1	0	0	1
7010034	1	53	2	2	1	0	2	2	2	2	2	2	2	1	168	75	85	1	3	0	3	1	2	1	0	0	0	1	0	0	1	0	0	0	1	1	0	0	2	0	1	0	0	0	0	1	0	0	1
7010035	1	39	2	2	1	0	2	2	2	2	2	2	2	1	185	89	95	1	3	0	2	1	1	1	0	0	1	0	0	0	1	0	0	0	1	1	0	0	2	0	1	0	0	0	0	1	0	0	1
7010049	1	39	2	2	1	0	2	2	2	2	2	2	2	1	167	69	83	1	1	0	2	1	1	1	0	0	1	0	0	0	1	0	0	0	1	1	0	0	2	0	1	0	0	1	0	0	0	0	1
7010051	1	48	2	2	1	0	2	2	2	2	3	2	2	1	#NULL!	#NULL!	#NULL!	1	3	0	2	1	2	1	0	0	1	0	0	0	1	0	0	0	1	1	0	0	2	0	1	0	0	0	0	1	0	0	1
7020052	1	26	2	2	3	1	2	2	2	2	2	2	2	1	178	63	60	0	3	0	1	1	1	1	0	1	0	0	0	0	1	0	0	0	1	0	0	1	2	0	1	0	0	0	0	1	0	0	1
7010050	1	54	2	2	1	0	2	3	3	3	3	3	2	1	169	70	80	1	3	0	3	1	3	1	0	0	0	1	0	0	1	0	0	0	1	1	0	0	2	0	1	0	0	0	0	1	0	0	1
7020056	1	67	2	2	1	0	2	2	2	3	2	2	2	1	178	90	98	0	3	0	4	1	1	1	0	0	0	0	1	0	1	0	0	0	1	1	0	0	2	0	1	0	0	0	0	1	0	0	1
7010057	1	41	2	2	1	0	2	2	2	3	2	2	2	1	163	50	60	1	3	0	2	1	1	1	0	0	1	0	0	0	1	0	0	0	1	1	0	0	2	0	1	0	0	0	0	1	0	0	1
7010055	1	42	2	2	3	0	2	2	2	2	2	2	2	1	168	75	90	1	3	0	2	1	2	1	0	0	1	0	0	0	1	0	0	0	1	0	0	1	2	0	1	0	0	0	0	1	0	0	1
7010055	1	62	2	2	3	0	1	1	3	3	1	3	2	1	170	75	#NULL!	0	3	0	3	1	3	1	0	0	0	1	0	0	1	0	0	0	1	0	0	1	2	0	1	0	0	0	0	1	0	0	1
7010054	1	68	2	2	1	0	1	3	3	3	2	3	2	1	167	60	#NULL!	0	3	0	4	1	3	1	0	0	0	0	1	0	1	0	0	0	1	1	0	0	2	0	1	0	0	0	0	1	0	0	1
7020057	1	32	2	2	1	0	2	2	2	2	2	2	2	1	168	70	#NULL!	0	3	0	1	1	3	1	0	1	0	0	0	0	1	0	0	0	1	1	0	0	2	0	1	0	0	0	0	1	0	0	1
7020058	1	31	2	2	1	0	2	2	2	2	2	2	2	1	168	55	#NULL!	1	3	0	1	1	3	1	0	1	0	0	0	0	1	0	0	0	1	1	0	0	2	0	1	0	0	0	0	1	0	0	1
7010059	1	23	2	1	2	0	2	2	2	2	2	2	2	1	170	53	#NULL!	0	3	0	1	0	1	1	0	1	0	0	0	0	1	0	0	1	0	0	1	0	2	0	1	0	0	0	0	1	0	0	1
7020060	1	26	2	2	3	0	2	2	2	1	1	1	1	1	189	98	90	1	3	0	1	1	3	1	0	1	0	0	0	0	1	0	0	0	1	0	0	1	2	0	1	0	0	0	0	1	0	0	1
7020065	1	50	2	2	1	0	2	2	1	1	2	3	2	1	180	86	90	1	3	0	3	1	2	1	0	0	0	1	0	0	1	0	0	0	1	1	0	0	2	0	1	0	0	0	0	1	0	0	1
7010066	1	44	2	1	3	0	2	2	3	3	2	3	2	1	170	60	#NULL!	1	3	0	2	0	3	1	0	0	1	0	0	0	1	0	0	1	0	0	0	1	2	0	1	0	0	0	0	1	0	0	1
7010067	1	44	1	2	3	0	3	3	3	3	3	3	2	1	#NULL!	#NULL!	#NULL!	0	3	0	2	1	3	1	0	0	1	0	0	1	0	0	0	0	1	0	0	1	2	0	1	0	0	0	0	1	0	0	1
7010069	1	41	2	2	1	0	2	2	2	2	2	2	2	1	168	55	35	0	1	0	2	1	1	1	0	0	1	0	0	0	1	0	0	0	1	1	0	0	2	0	1	0	0	1	0	0	0	0	1
7020071	1	28	2	2	1	0	2	2	2	2	2	2	2	1	148	40	#NULL!	0	3	0	1	1	2	1	0	1	0	0	0	0	1	0	0	0	1	1	0	0	2	0	1	0	0	0	0	1	0	0	1
7020074	1	33	2	2	2	0	2	2	2	2	2	3	2	1	170	60	#NULL!	0	3	0	1	1	3	1	0	1	0	0	0	0	1	0	0	0	1	0	1	0	2	0	1	0	0	0	0	1	0	0	1
7020077	1	29	2	2	1	0	2	3	3	3	3	3	2	1	170	60	#NULL!	0	3	0	1	1	3	1	0	1	0	0	0	0	1	0	0	0	1	1	0	0	2	0	1	0	0	0	0	1	0	0	1
7010076	1	29	2	2	1	0	3	3	3	3	3	3	2	1	158	55	#NULL!	1	3	0	1	1	3	1	0	1	0	0	0	0	1	0	0	0	1	1	0	0	2	0	1	0	0	0	0	1	0	0	1
7010081	1	72	2	2	1	0	2	2	2	3	2	2	2	1	#NULL!	#NULL!	#NULL!	1	3	0	4	1	1	1	0	0	0	0	1	0	1	0	0	0	1	1	0	0	2	0	1	0	0	0	0	1	0	0	1
7020089	1	39	2	2	1	0	3	3	2	2	2	2	2	1	163	62	45	1	2	0	2	1	2	1	0	0	1	0	0	0	1	0	0	0	1	1	0	0	2	0	1	0	0	0	1	0	0	0	1
7020085	1	51	2	2	1	0	3	3	3	3	3	3	2	1	#NULL!	#NULL!	#NULL!	0	1	0	3	1	1	1	0	0	0	1	0	0	1	0	0	0	1	1	0	0	2	0	1	0	0	1	0	0	0	0	1
7020091	1	37	1	2	1	0	2	3	3	3	3	3	2	1	177	72	#NULL!	0	3	0	2	1	2	1	0	0	1	0	0	1	0	0	0	0	1	1	0	0	2	0	1	0	0	0	0	1	0	0	1
7020090	1	41	2	2	1	0	2	2	2	2	2	3	2	1	170	60	#NULL!	0	1	0	2	1	1	1	0	0	1	0	0	0	1	0	0	0	1	1	0	0	2	0	1	0	0	1	0	0	0	0	1
7010097	1	26	2	2	1	0	2	2	2	2	2	2	2	1	170	70	#NULL!	1	3	0	1	1	3	1	0	1	0	0	0	0	1	0	0	0	1	1	0	0	2	0	1	0	0	0	0	1	0	0	1
7020098	1	39	2	2	1	0	3	2	2	2	2	2	2	1	175	70	#NULL!	0	3	0	2	1	3	1	0	0	1	0	0	0	1	0	0	0	1	1	0	0	2	0	1	0	0	0	0	1	0	0	1
7010099	1	37	2	2	1	0	2	2	2	2	2	2	2	1	170	75	#NULL!	1	3	0	2	1	3	1	0	0	1	0	0	0	1	0	0	0	1	1	0	0	2	0	1	0	0	0	0	1	0	0	1
7020102	1	53	2	2	1	0	2	2	2	2	2	2	2	1	166	66	#NULL!	1	3	0	3	1	2	1	0	0	0	1	0	0	1	0	0	0	1	1	0	0	2	0	1	0	0	0	0	1	0	0	1
08	1	28	2	1	1	0	2	3	3	3	3	3	2	1	#NULL!	#NULL!	#NULL!	0	3	0	1	0	1	1	0	1	0	0	0	0	1	0	0	1	0	1	0	0	2	0	1	0	0	0	0	1	0	0	1
7020116	1	27	1	2	3	1	2	2	2	2	2	2	2	1	178	83	90	0	3	0	1	1	3	1	0	1	0	0	0	1	0	0	0	0	1	0	0	1	2	0	1	0	0	0	0	1	0	0	1
7020118	1	30	2	1	2	1	2	2	2	2	2	2	2	1	178	86	90	0	3	0	1	0	2	1	0	1	0	0	0	0	1	0	0	1	0	0	1	0	2	0	1	0	0	0	0	1	0	0	1
7020119	1	27	2	2	2	1	2	2	2	2	2	2	2	1	177	72	90	0	3	0	1	1	3	1	0	1	0	0	0	0	1	0	0	0	1	0	1	0	2	0	1	0	0	0	0	1	0	0	1
7020120	1	49	1	2	3	1	2	2	2	2	2	2	2	1	175	82	90	0	2	0	2	1	3	1	0	0	1	0	0	1	0	0	0	0	1	0	0	1	2	0	1	0	0	0	1	0	0	0	1
7020123	1	26	2	1	3	1	2	2	2	2	2	2	2	1	179	80	90	0	3	0	1	0	1	1	0	1	0	0	0	0	1	0	0	1	0	0	0	1	2	0	1	0	0	0	0	1	0	0	1
7020124	1	30	2	2	3	0	2	2	2	2	2	2	2	1	182	85	90	0	3	0	1	1	2	1	0	1	0	0	0	0	1	0	0	0	1	0	0	1	2	0	1	0	0	0	0	1	0	0	1
7020126	1	18	2	1	3	0	2	2	2	2	2	2	2	1	178	78	108	0	3	0	1	0	1	1	0	1	0	0	0	0	1	0	0	1	0	0	0	1	2	0	1	0	0	0	0	1	0	0	1
7020132	1	33	2	2	2	0	2	2	2	2	2	2	2	1	177	86	90	0	3	0	1	1	3	1	0	1	0	0	0	0	1	0	0	0	1	0	1	0	2	0	1	0	0	0	0	1	0	0	1
7020136	1	71	1	2	1	1	2	2	2	2	2	2	2	1	179	78	86	0	3	0	4	1	2	1	0	0	0	0	1	1	0	0	0	0	1	1	0	0	2	0	1	0	0	0	0	1	0	0	1
7020141	1	24	2	2	3	0	2	2	2	2	2	2	2	1	168	75	100	1	3	0	1	1	2	1	0	1	0	0	0	0	1	0	0	0	1	0	0	1	2	0	1	0	0	0	0	1	0	0	1
7020142	1	21	2	2	3	0	2	2	2	2	2	2	2	1	170	70	98	0	3	0	1	1	2	1	0	1	0	0	0	0	1	0	0	0	1	0	0	1	2	0	1	0	0	0	0	1	0	0	1
7010143	1	22	2	2	2	0	2	2	2	2	2	2	2	1	160	60	90	1	3	0	1	1	2	1	0	1	0	0	0	0	1	0	0	0	1	0	1	0	2	0	1	0	0	0	0	1	0	0	1
7020144	1	27	2	1	2	0	2	2	2	2	2	2	2	1	175	80	90	0	3	0	1	0	2	1	0	1	0	0	0	0	1	0	0	1	0	0	1	0	2	0	1	0	0	0	0	1	0	0	1
7020146	1	46	3	2	1	0	2	2	2	2	2	2	2	1	160	60	94	0	2	0	2	1	3	1	0	0	1	0	0	0	0	1	0	0	1	1	0	0	2	0	1	0	0	0	1	0	0	0	1
7020151	1	51	2	2	1	1	2	2	2	2	2	2	2	1	170	80	110	0	3	0	3	1	2	1	0	0	0	1	0	0	1	0	0	0	1	1	0	0	2	0	1	0	0	0	0	1	0	0	1
7020154	1	60	2	2	1	0	2	2	3	1	3	2	2	1	170	85	90	0	3	0	3	1	2	1	0	0	0	1	0	0	1	0	0	0	1	1	0	0	2	0	1	0	0	0	0	1	0	0	1
7010155	1	30	1	2	3	0	2	2	2	2	2	2	2	1	160	60	100	0	2	0	1	1	2	1	0	1	0	0	0	1	0	0	0	0	1	0	0	1	2	0	1	0	0	0	1	0	0	0	1
7020177	1	40	2	2	1	0	2	2	2	2	2	2	2	1	175	78	#NULL!	0	3	0	2	1	2	1	0	0	1	0	0	0	1	0	0	0	1	1	0	0	2	0	1	0	0	0	0	1	0	0	1
7010170	1	20	1	1	3	0	2	2	2	2	2	2	2	1	175	70	96	1	3	0	1	0	2	1	0	1	0	0	0	1	0	0	0	1	0	0	0	1	2	0	1	0	0	0	0	1	0	0	1
7020184	1	28	2	1	2	1	2	2	2	2	2	2	2	1	166	76	90	0	3	0	1	0	3	1	0	1	0	0	0	0	1	0	0	1	0	0	1	0	2	0	1	0	0	0	0	1	0	0	1
7020174	1	42	2	2	1	0	2	2	2	2	2	2	2	1	167	67	80	0	1	0	2	1	1	1	0	0	1	0	0	0	1	0	0	0	1	1	0	0	2	0	1	0	0	1	0	0	0	0	1
7020175	1	65	1	2	1	0	2	2	2	2	2	2	2	1	168	70	82	0	1	0	4	1	1	1	0	0	0	0	1	1	0	0	0	0	1	1	0	0	2	0	1	0	0	1	0	0	0	0	1
7010178	1	44	2	2	1	0	2	2	2	2	2	2	2	1	176	76	#NULL!	1	3	0	2	1	2	1	0	0	1	0	0	0	1	0	0	0	1	1	0	0	2	0	1	0	0	0	0	1	0	0	1
7010179	1	30	2	2	2	0	2	2	2	2	2	2	2	1	178	80	#NULL!	1	3	0	1	1	2	1	0	1	0	0	0	0	1	0	0	0	1	0	1	0	2	0	1	0	0	0	0	1	0	0	1
700163	1	24	3	2	3	0	3	3	3	3	3	3	2	1	#NULL!	#NULL!	#NULL!	1	3	0	1	1	2	1	0	1	0	0	0	0	0	1	0	0	1	0	0	1	2	0	1	0	0	0	0	1	0	0	1
7020231	1	26	2	2	3	1	2	2	2	2	2	2	2	1	168	65	100	1	3	0	1	1	2	1	0	1	0	0	0	0	1	0	0	0	1	0	0	1	2	0	1	0	0	0	0	1	0	0	1
7010258	1	27	1	2	3	0	2	2	2	2	2	2	2	1	166	66	#NULL!	0	3	0	1	1	2	1	0	1	0	0	0	1	0	0	0	0	1	0	0	1	2	0	1	0	0	0	0	1	0	0	1
7020265	1	59	1	2	1	0	2	2	2	2	2	2	2	1	160	70	84	0	1	0	3	1	1	1	0	0	0	1	0	1	0	0	0	0	1	1	0	0	2	0	1	0	0	1	0	0	0	0	1
7020267	1	43	2	2	1	0	2	2	2	2	2	2	2	1	160	68	79	0	1	0	2	1	1	1	0	0	1	0	0	0	1	0	0	0	1	1	0	0	2	0	1	0	0	1	0	0	0	0	1
7020261	1	57	1	2	2	0	2	2	2	2	2	2	2	1	172	76	#NULL!	0	2	0	3	1	1	1	0	0	0	1	0	1	0	0	0	0	1	0	1	0	2	0	1	0	0	0	1	0	0	0	1
7020262	1	25	2	1	3	0	2	2	2	2	2	2	2	1	172	70	#NULL!	0	3	0	1	0	1	1	0	1	0	0	0	0	1	0	0	1	0	0	0	1	2	0	1	0	0	0	0	1	0	0	1
7010264	1	32	2	2	3	0	2	2	2	2	2	2	2	1	167	68	#NULL!	1	3	0	1	1	2	1	0	1	0	0	0	0	1	0	0	0	1	0	0	1	2	0	1	0	0	0	0	1	0	0	1
7020277	1	38	2	2	1	0	2	2	2	3	2	2	2	1	168	75	90	0	3	0	2	1	3	1	0	0	1	0	0	0	1	0	0	0	1	1	0	0	2	0	1	0	0	0	0	1	0	0	1
7020276	1	52	2	2	2	0	2	2	2	2	2	2	2	1	167	74	90	0	3	0	3	1	3	1	0	0	0	1	0	0	1	0	0	0	1	0	1	0	2	0	1	0	0	0	0	1	0	0	1
7010282	1	52	2	1	1	0	2	2	2	2	2	2	2	1	164	57	34	1	3	0	3	0	3	1	0	0	0	1	0	0	1	0	0	1	0	1	0	0	2	0	1	0	0	0	0	1	0	0	1
7010330	1	50	2	2	1	0	2	2	3	3	2	2	2	1	165	83	#NULL!	1	3	0	3	1	3	1	0	0	0	1	0	0	1	0	0	0	1	1	0	0	2	0	1	0	0	0	0	1	0	0	1
7020316	1	25	2	2	1	0	2	2	2	2	2	2	2	1	172	66	#NULL!	0	3	0	1	1	1	1	0	1	0	0	0	0	1	0	0	0	1	1	0	0	2	0	1	0	0	0	0	1	0	0	1
7010331	1	36	2	2	3	1	2	2	1	2	2	2	2	2	#NULL!	#NULL!	#NULL!	0	1	0	2	1	3	1	0	0	1	0	0	0	1	0	0	0	1	0	0	1	2	0	1	0	0	1	0	0	0	0	1
7010324	1	28	2	2	1	0	2	2	2	2	2	2	2	1	160	57	62	1	2	0	1	1	1	1	0	1	0	0	0	0	1	0	0	0	1	1	0	0	2	0	1	0	0	0	1	0	0	0	1
7020318	1	39	1	2	1	0	2	2	2	2	2	2	2	1	172	80	#NULL!	0	3	0	2	1	2	1	0	0	1	0	0	1	0	0	0	0	1	1	0	0	2	0	1	0	0	0	0	1	0	0	1
7020320	1	30	2	2	1	0	2	2	2	2	2	2	2	1	170	62	#NULL!	0	3	0	1	1	1	1	0	1	0	0	0	0	1	0	0	0	1	1	0	0	2	0	1	0	0	0	0	1	0	0	1
7010288	1	36	2	2	1	0	2	2	2	2	2	2	2	1	#NULL!	#NULL!	#NULL!	1	3	0	2	1	1	1	0	0	1	0	0	0	1	0	0	0	1	1	0	0	2	0	1	0	0	0	0	1	0	0	1
7020363	1	35	2	2	1	0	2	3	3	3	3	3	2	1	160	58	60	0	1	0	2	1	1	1	0	0	1	0	0	0	1	0	0	0	1	1	0	0	2	0	1	0	0	1	0	0	0	0	1
7020338	1	54	3	2	1	0	3	3	3	3	3	3	2	1	170	69	#NULL!	0	3	0	3	1	2	1	0	0	0	1	0	0	0	1	0	0	1	1	0	0	2	0	1	0	0	0	0	1	0	0	1
7020356	1	28	2	1	1	0	2	2	2	2	2	2	2	1	165	56	35	0	3	0	1	0	2	1	0	1	0	0	0	0	1	0	0	1	0	1	0	0	2	0	1	0	0	0	0	1	0	0	1
7010292	1	27	2	2	1	0	3	3	3	3	3	3	2	1	154	56	#NULL!	0	3	0	1	1	2	1	0	1	0	0	0	0	1	0	0	0	1	1	0	0	2	0	1	0	0	0	0	1	0	0	1
7020311	1	36	1	2	1	0	2	3	3	3	3	3	2	1	165	56	34	0	3	0	2	1	2	1	0	0	1	0	0	1	0	0	0	0	1	1	0	0	2	0	1	0	0	0	0	1	0	0	1
7020402	1	50	2	2	1	0	2	2	2	2	2	2	2	1	172	60	43	0	3	0	3	1	2	1	0	0	0	1	0	0	1	0	0	0	1	1	0	0	2	0	1	0	0	0	0	1	0	0	1
7020401	1	36	2	2	1	0	2	2	2	2	2	2	2	1	165	54	32	0	3	0	2	1	2	1	0	0	1	0	0	0	1	0	0	0	1	1	0	0	2	0	1	0	0	0	0	1	0	0	1
7020408	1	29	2	2	1	0	3	3	3	3	3	3	2	1	#NULL!	#NULL!	#NULL!	0	3	0	1	1	2	1	0	1	0	0	0	0	1	0	0	0	1	1	0	0	2	0	1	0	0	0	0	1	0	0	1
7020309	1	24	2	2	2	0	2	3	3	3	3	3	2	1	165	62	98	0	3	0	1	1	2	1	0	1	0	0	0	0	1	0	0	0	1	0	1	0	2	0	1	0	0	0	0	1	0	0	1
7020386	1	50	2	2	1	0	2	3	3	3	3	3	2	1	170	60	#NULL!	0	3	0	3	1	2	1	0	0	0	1	0	0	1	0	0	0	1	1	0	0	2	0	1	0	0	0	0	1	0	0	1
7020390	1	18	2	1	3	0	2	3	3	3	3	3	2	1	170	63	#NULL!	0	3	0	1	0	1	1	0	1	0	0	0	0	1	0	0	1	0	0	0	1	2	0	1	0	0	0	0	1	0	0	1
7.0200424E7	1	52	2	2	2	0	2	3	3	3	3	3	2	1	172	68	106	0	3	0	3	1	2	1	0	0	0	1	0	0	1	0	0	0	1	0	1	0	2	0	1	0	0	0	0	1	0	0	1
7020446	1	53	2	2	1	0	3	3	3	3	3	3	2	1	#NULL!	#NULL!	#NULL!	0	3	0	3	1	2	1	0	0	0	1	0	0	1	0	0	0	1	1	0	0	2	0	1	0	0	0	0	1	0	0	1
70200	1	66	2	2	3	0	3	3	3	3	3	3	2	1	#NULL!	#NULL!	#NULL!	0	3	0	4	1	2	1	0	0	0	0	1	0	1	0	0	0	1	0	0	1	2	0	1	0	0	0	0	1	0	0	1
7020448	1	31	3	2	1	0	3	3	3	3	3	3	2	1	#NULL!	#NULL!	#NULL!	0	3	0	1	1	2	1	0	1	0	0	0	0	0	1	0	0	1	1	0	0	2	0	1	0	0	0	0	1	0	0	1
7020430	1	58	1	2	1	0	2	3	3	3	3	3	2	1	170	60	90	0	3	0	3	1	2	1	0	0	0	1	0	1	0	0	0	0	1	1	0	0	2	0	1	0	0	0	0	1	0	0	1
7020431	1	46	2	1	1	0	2	3	3	3	3	3	2	1	170	60	90	0	3	0	2	0	2	1	0	0	1	0	0	0	1	0	0	1	0	1	0	0	2	0	1	0	0	0	0	1	0	0	1
7010442	1	67	2	2	1	0	2	2	2	2	2	2	2	1	163	57	32	1	3	0	4	1	2	1	0	0	0	0	1	0	1	0	0	0	1	1	0	0	2	0	1	0	0	0	0	1	0	0	1
7020451	1	48	3	2	1	1	2	3	3	3	3	3	2	1	176	86	102	0	3	0	2	1	2	1	0	0	1	0	0	0	0	1	0	0	1	1	0	0	2	0	1	0	0	0	0	1	0	0	1
7010351	1	38	2	2	1	0	2	3	3	3	3	3	2	1	158	54	98	0	3	0	2	1	2	1	0	0	1	0	0	0	1	0	0	0	1	1	0	0	2	0	1	0	0	0	0	1	0	0	1
7010275	1	43	2	2	1	1	2	3	3	3	3	3	2	1	163	46	86	0	3	0	2	1	2	1	0	0	1	0	0	0	1	0	0	0	1	1	0	0	2	0	1	0	0	0	0	1	0	0	1
7010328	1	35	2	2	1	0	2	3	3	3	3	3	2	1	174	88	90	0	3	0	2	1	2	1	0	0	1	0	0	0	1	0	0	0	1	1	0	0	2	0	1	0	0	0	0	1	0	0	1
7010410	1	30	2	2	2	1	2	3	3	3	3	3	2	1	170	73	105	0	3	0	1	1	2	1	0	1	0	0	0	0	1	0	0	0	1	0	1	0	2	0	1	0	0	0	0	1	0	0	1
7010459	1	33	2	2	1	0	2	3	3	3	3	3	2	1	172	68	#NULL!	0	3	0	1	1	2	1	0	1	0	0	0	0	1	0	0	0	1	1	0	0	2	0	1	0	0	0	0	1	0	0	1
7010381	1	48	2	2	1	0	2	3	3	3	3	3	2	1	180	80	110	0	3	0	2	1	2	1	0	0	1	0	0	0	1	0	0	0	1	1	0	0	2	0	1	0	0	0	0	1	0	0	1
7010383	1	58	2	2	1	0	2	3	3	3	3	3	2	1	172	90	110	0	3	0	3	1	2	1	0	0	0	1	0	0	1	0	0	0	1	1	0	0	2	0	1	0	0	0	0	1	0	0	1
7010384	1	71	1	2	1	0	2	3	3	3	3	3	2	1	168	85	110	0	3	0	4	1	2	1	0	0	0	0	1	1	0	0	0	0	1	1	0	0	2	0	1	0	0	0	0	1	0	0	1
7020412	1	31	2	1	3	1	2	3	3	3	3	3	2	1	170	65	95	0	3	0	1	0	2	1	0	1	0	0	0	0	1	0	0	1	0	0	0	1	2	0	1	0	0	0	0	1	0	0	1
7020	1	54	1	2	1	1	2	3	3	3	3	3	2	1	175	64	96	0	3	0	3	1	2	1	0	0	0	1	0	1	0	0	0	0	1	1	0	0	2	0	1	0	0	0	0	1	0	0	1
7020435	1	19	2	1	2	0	2	3	3	3	3	3	2	1	165	54	98	0	3	0	1	0	1	1	0	1	0	0	0	0	1	0	0	1	0	0	1	0	2	0	1	0	0	0	0	1	0	0	1
7020337	1	42	1	2	2	0	2	3	3	3	3	3	2	1	165	80	#NULL!	0	3	0	2	1	2	1	0	0	1	0	0	1	0	0	0	0	1	0	1	0	2	0	1	0	0	0	0	1	0	0	1
7020489	1	31	2	1	1	0	3	3	3	3	3	3	2	1	172	69	#NULL!	0	3	0	1	0	2	1	0	1	0	0	0	0	1	0	0	1	0	1	0	0	2	0	1	0	0	0	0	1	0	0	1
7020491	1	41	1	2	1	0	3	3	3	3	3	3	2	1	172	74	#NULL!	0	3	0	2	1	2	1	0	0	1	0	0	1	0	0	0	0	1	1	0	0	2	0	1	0	0	0	0	1	0	0	1
7020481	1	40	2	2	1	0	2	3	3	3	3	3	2	1	155	57	35	0	3	0	2	1	2	1	0	0	1	0	0	0	1	0	0	0	1	1	0	0	2	0	1	0	0	0	0	1	0	0	1
7010477	1	40	1	2	1	0	2	3	3	3	3	3	2	1	165	57	34	0	3	0	2	1	2	1	0	0	1	0	0	1	0	0	0	0	1	1	0	0	2	0	1	0	0	0	0	1	0	0	1
7020507	1	38	2	2	1	0	2	3	3	3	3	3	2	1	168	70	68	0	3	0	2	1	2	1	0	0	1	0	0	0	1	0	0	0	1	1	0	0	2	0	1	0	0	0	0	1	0	0	1
7010510	1	34	2	2	1	0	2	3	3	3	3	3	2	1	170	68	78	0	3	0	1	1	2	1	0	1	0	0	0	0	1	0	0	0	1	1	0	0	2	0	1	0	0	0	0	1	0	0	1
7020493	1	50	1	2	1	0	2	3	3	3	3	3	2	1	168	73	106	0	3	0	3	1	2	1	0	0	0	1	0	1	0	0	0	0	1	1	0	0	2	0	1	0	0	0	0	1	0	0	1
7010461	1	78	2	1	1	0	3	3	3	3	3	3	2	1	155	79	#NULL!	0	3	0	4	0	2	1	0	0	0	0	1	0	1	0	0	1	0	1	0	0	2	0	1	0	0	0	0	1	0	0	1
7020465	1	55	1	2	1	0	3	3	3	3	3	3	2	1	159	66	#NULL!	0	3	0	3	1	2	1	0	0	0	1	0	1	0	0	0	0	1	1	0	0	2	0	1	0	0	0	0	1	0	0	1
7010524	1	21	3	1	1	0	2	3	3	3	3	3	2	1	170	68	62	0	3	0	1	0	1	1	0	1	0	0	0	0	0	1	0	1	0	1	0	0	2	0	1	0	0	0	0	1	0	0	1
7020533	1	19	2	1	1	0	3	3	3	3	3	3	2	1	172	64	#NULL!	0	3	0	1	0	1	1	0	1	0	0	0	0	1	0	0	1	0	1	0	0	2	0	1	0	0	0	0	1	0	0	1
7020518	1	28	2	1	2	0	3	3	3	3	3	3	2	1	172	72	#NULL!	0	3	0	1	0	2	1	0	1	0	0	0	0	1	0	0	1	0	0	1	0	2	0	1	0	0	0	0	1	0	0	1
7010517	1	25	1	1	3	0	2	3	3	3	3	3	2	1	167	67	79	0	3	0	1	0	2	1	0	1	0	0	0	1	0	0	0	1	0	0	0	1	2	0	1	0	0	0	0	1	0	0	1
7020516	1	42	2	2	3	0	2	3	3	3	3	3	2	1	175	76	89	0	3	0	2	1	2	1	0	0	1	0	0	0	1	0	0	0	1	0	0	1	2	0	1	0	0	0	0	1	0	0	1
7020550	1	45	2	2	1	0	3	3	3	3	3	3	2	1	164	66	#NULL!	0	3	0	2	1	2	1	0	0	1	0	0	0	1	0	0	0	1	1	0	0	2	0	1	0	0	0	0	1	0	0	1
7020540	1	29	1	2	2	0	3	3	3	3	3	3	2	1	170	74	#NULL!	0	3	0	1	1	2	1	0	1	0	0	0	1	0	0	0	0	1	0	1	0	2	0	1	0	0	0	0	1	0	0	1
7020562	1	27	1	1	1	0	2	3	3	3	3	3	2	1	160	60	68	0	3	0	1	0	2	1	0	1	0	0	0	1	0	0	0	1	0	1	0	0	2	0	1	0	0	0	0	1	0	0	1
7020482	1	47	1	2	3	1	2	3	3	3	3	3	2	1	165	60	36	0	3	0	2	1	2	1	0	0	1	0	0	1	0	0	0	0	1	0	0	1	2	0	1	0	0	0	0	1	0	0	1
7020484	1	26	2	2	3	0	3	3	3	3	3	3	2	1	167	67	76	0	3	0	1	1	2	1	0	1	0	0	0	0	1	0	0	0	1	0	0	1	2	0	1	0	0	0	0	1	0	0	1
7020483	1	30	2	2	1	0	2	3	3	3	3	3	2	1	165	65	87	0	3	0	1	1	2	1	0	1	0	0	0	0	1	0	0	0	1	1	0	0	2	0	1	0	0	0	0	1	0	0	1
7020552	1	32	2	2	3	0	2	3	3	3	3	3	2	1	170	65	38	0	3	0	1	1	2	1	0	1	0	0	0	0	1	0	0	0	1	0	0	1	2	0	1	0	0	0	0	1	0	0	1
7020378	1	37	2	1	3	0	2	2	2	2	2	2	2	1	#NULL!	#NULL!	#NULL!	0	3	0	2	0	2	1	0	0	1	0	0	0	1	0	0	1	0	0	0	1	2	0	1	0	0	0	0	1	0	0	1
7020423	1	35	3	2	2	0	2	2	2	2	2	2	2	1	#NULL!	#NULL!	#NULL!	0	3	0	2	1	2	1	0	0	1	0	0	0	0	1	0	0	1	0	1	0	2	0	1	0	0	0	0	1	0	0	1
7020588	1	21	2	1	1	0	3	3	3	3	3	3	2	1	#NULL!	#NULL!	#NULL!	0	3	0	1	0	1	1	0	1	0	0	0	0	1	0	0	1	0	1	0	0	2	0	1	0	0	0	0	1	0	0	1
7020587	1	21	2	2	1	0	3	3	3	3	3	3	2	1	#NULL!	#NULL!	#NULL!	0	3	0	1	1	1	1	0	1	0	0	0	0	1	0	0	0	1	1	0	0	2	0	1	0	0	0	0	1	0	0	1
7020590	1	25	2	1	2	0	3	3	3	3	3	3	2	1	174	70	#NULL!	0	3	0	1	0	2	1	0	1	0	0	0	0	1	0	0	1	0	0	1	0	2	0	1	0	0	0	0	1	0	0	1
7020589	1	34	2	2	2	0	3	3	3	3	3	3	2	1	170	72	#NULL!	0	3	0	1	1	2	1	0	1	0	0	0	0	1	0	0	0	1	0	1	0	2	0	1	0	0	0	0	1	0	0	1
7020534	1	18	2	1	3	0	2	3	3	3	3	3	2	1	174	76	100	0	3	0	1	0	1	1	0	1	0	0	0	0	1	0	0	1	0	0	0	1	2	0	1	0	0	0	0	1	0	0	1
7010557	1	47	2	2	1	0	2	3	3	3	3	3	2	1	176	88	90	0	3	0	2	1	2	1	0	0	1	0	0	0	1	0	0	0	1	1	0	0	2	0	1	0	0	0	0	1	0	0	1
7020558	1	48	1	2	3	1	2	3	3	3	3	3	2	1	171	78	90	0	3	0	2	1	2	1	0	0	1	0	0	1	0	0	0	0	1	0	0	1	2	0	1	0	0	0	0	1	0	0	1
7020367	1	22	1	1	3	0	2	3	3	3	3	3	2	1	178	74	96	0	3	0	1	0	1	1	0	1	0	0	0	1	0	0	0	1	0	0	0	1	2	0	1	0	0	0	0	1	0	0	1
7020299	1	33	2	2	1	0	3	3	3	3	3	3	2	1	170	70	90	0	3	0	1	1	1	1	0	1	0	0	0	0	1	0	0	0	1	1	0	0	2	0	1	0	0	0	0	1	0	0	1
7020513	1	20	2	1	1	0	2	2	2	2	2	2	2	1	168	60	#NULL!	0	3	0	1	0	3	1	0	1	0	0	0	0	1	0	0	1	0	1	0	0	2	0	1	0	0	0	0	1	0	0	1
7010566	1	25	2	1	2	0	2	2	2	2	2	3	2	2	170	76	#NULL!	0	3	0	1	0	1	1	0	1	0	0	0	0	1	0	0	1	0	0	1	0	2	0	1	0	0	0	0	1	0	0	1
7010536	1	22	2	1	3	0	2	2	2	2	2	2	2	1	168	80	#NULL!	0	3	0	1	0	2	1	0	1	0	0	0	0	1	0	0	1	0	0	0	1	2	0	1	0	0	0	0	1	0	0	1
7020537	1	28	2	2	3	0	2	2	2	2	2	2	2	1	170	78	#NULL!	0	3	0	1	1	3	1	0	1	0	0	0	0	1	0	0	0	1	0	0	1	2	0	1	0	0	0	0	1	0	0	1
7020584	1	37	3	2	1	0	2	2	2	2	2	2	2	1	158	68	60	0	1	0	2	1	1	1	0	0	1	0	0	0	0	1	0	0	1	1	0	0	2	0	1	0	0	1	0	0	0	0	1
7020347	1	47	2	2	1	0	3	3	3	3	3	3	2	1	170	70	90	0	3	0	2	1	2	1	0	0	1	0	0	0	1	0	0	0	1	1	0	0	2	0	1	0	0	0	0	1	0	0	1
7020349	1	52	2	2	1	0	3	3	3	3	3	3	2	1	170	65	90	0	3	0	3	1	2	1	0	0	0	1	0	0	1	0	0	0	1	1	0	0	2	0	1	0	0	0	0	1	0	0	1
7020394	1	31	3	2	1	0	3	3	3	3	3	3	2	1	168	60	90	0	3	0	1	1	2	1	0	1	0	0	0	0	0	1	0	0	1	1	0	0	2	0	1	0	0	0	0	1	0	0	1
7020544	1	49	2	2	1	0	3	3	3	3	3	3	2	1	165	56	90	0	3	0	2	1	1	1	0	0	1	0	0	0	1	0	0	0	1	1	0	0	2	0	1	0	0	0	0	1	0	0	1
7010570	1	40	1	2	1	0	3	3	3	3	3	3	2	1	170	68	90	1	2	0	2	1	2	1	0	0	1	0	0	1	0	0	0	0	1	1	0	0	2	0	1	0	0	0	1	0	0	0	1
7020576	1	22	1	1	2	0	3	3	3	3	3	3	2	1	170	58	90	0	2	0	1	0	1	1	0	1	0	0	0	1	0	0	0	1	0	0	1	0	2	0	1	0	0	0	1	0	0	0	1
7010618	1	45	2	2	1	0	2	2	2	2	2	2	2	1	158	68	60	1	1	0	2	1	1	1	0	0	1	0	0	0	1	0	0	0	1	1	0	0	2	0	1	0	0	1	0	0	0	0	1
7020	1	46	3	2	1	0	3	3	3	3	3	3	2	1	#NULL!	#NULL!	#NULL!	0	1	0	2	1	3	1	0	0	1	0	0	0	0	1	0	0	1	1	0	0	2	0	1	0	0	1	0	0	0	0	1
7020613	1	30	2	2	1	0	3	3	3	3	3	3	2	1	#NULL!	#NULL!	#NULL!	0	1	0	1	1	3	1	0	1	0	0	0	0	1	0	0	0	1	1	0	0	2	0	1	0	0	1	0	0	0	0	1
7010600	1	33	2	2	2	0	3	2	3	3	3	3	2	2	168	76	#NULL!	1	3	0	1	1	1	1	0	1	0	0	0	0	1	0	0	0	1	0	1	0	2	0	1	0	0	0	0	1	0	0	1
7020611	1	49	3	2	2	0	3	3	3	3	3	3	2	1	#NULL!	#NULL!	#NULL!	1	2	0	2	1	3	1	0	0	1	0	0	0	0	1	0	0	1	0	1	0	2	0	1	0	0	0	1	0	0	0	1
7010599	1	56	2	2	1	0	2	2	2	2	2	2	2	1	177	78	#NULL!	1	3	0	3	1	2	1	0	0	0	1	0	0	1	0	0	0	1	1	0	0	2	0	1	0	0	0	0	1	0	0	1
7020604	1	39	1	2	1	0	2	2	2	2	2	2	2	1	176	75	#NULL!	0	2	0	2	1	3	1	0	0	1	0	0	1	0	0	0	0	1	1	0	0	2	0	1	0	0	0	1	0	0	0	1
7020619	1	65	2	2	1	0	2	2	2	2	3	2	2	1	155	56	#NULL!	0	3	0	4	1	2	1	0	0	0	0	1	0	1	0	0	0	1	1	0	0	2	0	1	0	0	0	0	1	0	0	1
7020649	1	42	2	2	1	0	2	3	3	3	3	3	2	1	152	56	34	1	1	0	2	1	3	1	0	0	1	0	0	0	1	0	0	0	1	1	0	0	2	0	1	0	0	1	0	0	0	0	1
7010648	1	26	2	2	1	0	2	3	3	3	3	3	2	1	154	56	34	1	3	0	1	1	2	1	0	1	0	0	0	0	1	0	0	0	1	1	0	0	2	0	1	0	0	0	0	1	0	0	1
7010646	1	36	4	2	1	0	3	3	3	3	3	3	2	1	170	58	90	1	2	0	2	1	2	1	0	0	1	0	0	0	0	0	1	0	1	1	0	0	2	0	1	0	0	0	1	0	0	0	1
7010666	1	39	2	2	1	0	3	2	2	2	2	2	2	1	160	62	#NULL!	1	3	0	2	1	2	1	0	0	1	0	0	0	1	0	0	0	1	1	0	0	2	0	1	0	0	0	0	1	0	0	1
7010659	1	40	2	2	1	0	2	2	2	2	2	2	2	1	158	68	70	1	2	0	2	1	2	1	0	0	1	0	0	0	1	0	0	0	1	1	0	0	2	0	1	0	0	0	1	0	0	0	1
7010641	1	54	2	1	1	0	3	2	2	2	2	2	2	1	175	76	#NULL!	1	3	0	3	0	2	1	0	0	0	1	0	0	1	0	0	1	0	1	0	0	2	0	1	0	0	0	0	1	0	0	1
7020639	1	51	1	2	2	0	3	2	2	2	2	2	2	1	165	68	100	0	3	0	3	1	3	1	0	0	0	1	0	1	0	0	0	0	1	0	1	0	2	0	1	0	0	0	0	1	0	0	1
7020638	1	41	1	2	2	1	2	3	3	3	3	3	2	1	170	85	104	0	3	0	2	1	2	1	0	0	1	0	0	1	0	0	0	0	1	0	1	0	2	0	1	0	0	0	0	1	0	0	1
7020670	1	35	1	2	1	0	2	2	2	2	2	2	2	1	175	77	#NULL!	1	2	0	2	1	2	1	0	0	1	0	0	1	0	0	0	0	1	1	0	0	2	0	1	0	0	0	1	0	0	0	1
7020687	1	48	2	1	3	0	2	2	2	2	2	2	2	1	#NULL!	#NULL!	#NULL!	0	3	0	2	0	3	1	0	0	1	0	0	0	1	0	0	1	0	0	0	1	2	0	1	0	0	0	0	1	0	0	1
7020675	1	34	2	2	1	0	2	2	2	2	2	2	2	1	152	53	32	0	1	0	1	1	3	1	0	1	0	0	0	0	1	0	0	0	1	1	0	0	2	0	1	0	0	1	0	0	0	0	1
7010673	1	45	2	2	1	0	2	2	2	2	2	2	2	1	152	54	32	1	1	0	2	1	3	1	0	0	1	0	0	0	1	0	0	0	1	1	0	0	2	0	1	0	0	1	0	0	0	0	1
7020702	1	43	2	2	1	1	2	2	2	2	2	2	2	1	172	59	#NULL!	0	3	0	2	1	2	1	0	0	1	0	0	0	1	0	0	0	1	1	0	0	2	0	1	0	0	0	0	1	0	0	1
7020693	1	33	1	2	1	0	2	2	2	2	2	2	2	1	156	56	35	1	1	0	1	1	3	1	0	1	0	0	0	1	0	0	0	0	1	1	0	0	2	0	1	0	0	1	0	0	0	0	1
7020692	1	32	1	1	1	0	2	2	2	2	2	2	2	1	157	70	35	1	1	0	1	0	3	1	0	1	0	0	0	1	0	0	0	1	0	1	0	0	2	0	1	0	0	1	0	0	0	0	1
7010696	1	37	2	2	1	0	2	2	2	2	2	2	2	1	160	58	60	1	2	0	2	1	1	1	0	0	1	0	0	0	1	0	0	0	1	1	0	0	2	0	1	0	0	0	1	0	0	0	1
7020698	1	19	2	1	1	0	2	2	2	2	2	2	2	1	170	58	60	0	2	0	1	0	1	1	0	1	0	0	0	0	1	0	0	1	0	1	0	0	2	0	1	0	0	0	1	0	0	0	1
7010667	1	32	3	2	2	0	2	2	2	2	2	2	2	1	168	75	#NULL!	0	1	0	1	1	3	1	0	1	0	0	0	0	0	1	0	0	1	0	1	0	2	0	1	0	0	1	0	0	0	0	1
7020709	1	53	1	2	1	1	2	2	2	2	1	2	2	1	178	80	#NULL!	0	1	0	3	1	3	1	0	0	0	1	0	1	0	0	0	0	1	1	0	0	2	0	1	0	0	1	0	0	0	0	1
7020711	1	47	2	1	2	0	2	2	2	2	2	2	2	1	174	64	#NULL!	0	3	0	2	0	2	1	0	0	1	0	0	0	1	0	0	1	0	0	1	0	2	0	1	0	0	0	0	1	0	0	1
7020712	1	42	2	2	1	0	2	2	2	2	2	2	2	1	178	78	#NULL!	0	3	0	2	1	2	1	0	0	1	0	0	0	1	0	0	0	1	1	0	0	2	0	1	0	0	0	0	1	0	0	1
7010721	1	59	2	2	1	0	3	2	2	2	2	2	2	1	170	70	#NULL!	1	3	0	3	1	2	1	0	0	0	1	0	0	1	0	0	0	1	1	0	0	2	0	1	0	0	0	0	1	0	0	1
7010723	1	48	2	2	1	0	2	2	2	2	2	2	2	1	161	56	#NULL!	0	3	0	2	1	2	1	0	0	1	0	0	0	1	0	0	0	1	1	0	0	2	0	1	0	0	0	0	1	0	0	1
7020724	1	56	2	1	3	0	3	3	3	3	3	3	2	1	#NULL!	#NULL!	#NULL!	1	2	0	3	0	1	1	0	0	0	1	0	0	1	0	0	1	0	0	0	1	2	0	1	0	0	0	1	0	0	0	1
7010729	1	49	2	2	1	0	2	2	2	1	2	2	2	1	175	60	35	1	1	0	2	1	3	1	0	0	1	0	0	0	1	0	0	0	1	1	0	0	2	0	1	0	0	1	0	0	0	0	1
7020734	1	33	1	1	2	0	2	2	2	2	2	2	2	1	168	68	70	0	3	0	1	0	2	1	0	1	0	0	0	1	0	0	0	1	0	0	1	0	2	0	1	0	0	0	0	1	0	0	1
7020743	1	69	2	2	1	0	2	2	2	2	2	2	2	1	160	50	#NULL!	0	3	0	4	1	3	1	0	0	0	0	1	0	1	0	0	0	1	1	0	0	2	0	1	0	0	0	0	1	0	0	1
7020747	1	31	2	2	1	0	2	3	3	3	3	3	2	1	172	67	40	0	3	0	1	1	2	1	0	1	0	0	0	0	1	0	0	0	1	1	0	0	2	0	1	0	0	0	0	1	0	0	1
7020759	1	19	2	1	3	0	2	2	2	2	2	2	2	1	172	70	90	0	3	0	1	0	1	1	0	1	0	0	0	0	1	0	0	1	0	0	0	1	2	0	1	0	0	0	0	1	0	0	1
7010753	1	56	2	2	2	0	2	2	2	2	2	2	2	1	175	80	#NULL!	1	3	0	3	1	3	1	0	0	0	1	0	0	1	0	0	0	1	0	1	0	2	0	1	0	0	0	0	1	0	0	1
7020754	1	55	2	2	2	0	2	2	2	2	2	2	2	1	177	75	#NULL!	0	3	0	3	1	2	1	0	0	0	1	0	0	1	0	0	0	1	0	1	0	2	0	1	0	0	0	0	1	0	0	1
7020773	1	23	1	1	3	0	2	3	2	3	2	2	2	2	169	58	#NULL!	1	2	0	1	0	1	1	0	1	0	0	0	1	0	0	0	1	0	0	0	1	2	0	1	0	0	0	1	0	0	0	1
7010771	1	51	2	2	1	0	2	2	2	2	2	2	2	1	160	58	60	1	2	0	3	1	2	1	0	0	0	1	0	0	1	0	0	0	1	1	0	0	2	0	1	0	0	0	1	0	0	0	1
7020749	1	74	2	2	1	0	2	2	2	2	2	2	2	1	167	66	35	0	1	0	4	1	3	1	0	0	0	0	1	0	1	0	0	0	1	1	0	0	2	0	1	0	0	1	0	0	0	0	1
7010769	1	38	1	2	2	0	2	2	2	2	2	2	2	1	164	67	38	1	1	0	2	1	3	1	0	0	1	0	0	1	0	0	0	0	1	0	1	0	2	0	1	0	0	1	0	0	0	0	1
7020747	1	31	2	2	1	0	2	2	2	2	2	2	2	1	168	64	35	0	1	0	1	1	3	1	0	1	0	0	0	0	1	0	0	0	1	1	0	0	2	0	1	0	0	1	0	0	0	0	1
7020791	1	25	1	2	3	1	2	2	2	2	2	2	2	1	172	70	#NULL!	0	1	0	1	1	3	1	0	1	0	0	0	1	0	0	0	0	1	0	0	1	2	0	1	0	0	1	0	0	0	0	1
7020740	1	21	2	1	3	1	2	2	2	2	2	2	2	1	170	60	86	0	3	0	1	0	1	1	0	1	0	0	0	0	1	0	0	1	0	0	0	1	2	0	1	0	0	0	0	1	0	0	1
7020794	1	39	1	2	2	0	2	2	2	2	2	2	2	1	156	58	70	0	1	0	2	1	2	1	0	0	1	0	0	1	0	0	0	0	1	0	1	0	2	0	1	0	0	1	0	0	0	0	1
7020795	1	25	4	1	3	0	2	2	3	3	3	3	2	1	#NULL!	#NULL!	#NULL!	0	2	0	1	0	3	1	0	1	0	0	0	0	0	0	1	1	0	0	0	1	2	0	1	0	0	0	1	0	0	0	1
7010655	1	59	2	2	1	1	3	2	2	1	2	2	2	1	155	50	78	1	3	0	3	1	2	1	0	0	0	1	0	0	1	0	0	0	1	1	0	0	2	0	1	0	0	0	0	1	0	0	1
7020657	1	18	2	1	3	0	2	2	2	2	2	2	2	1	171	60	86	0	3	0	1	0	1	1	0	1	0	0	0	0	1	0	0	1	0	0	0	1	2	0	1	0	0	0	0	1	0	0	1
7020809	1	35	3	2	2	0	2	2	2	2	2	2	2	1	172	75	#NULL!	0	1	0	2	1	1	1	0	0	1	0	0	0	0	1	0	0	1	0	1	0	2	0	1	0	0	1	0	0	0	0	1
7020797	1	71	2	2	1	0	3	2	3	3	3	3	2	1	170	85	110	0	3	0	4	1	3	1	0	0	0	0	1	0	1	0	0	0	1	1	0	0	2	0	1	0	0	0	0	1	0	0	1
7010822	1	46	3	2	3	0	3	3	3	3	3	3	2	1	#NULL!	#NULL!	#NULL!	0	3	0	2	1	3	1	0	0	1	0	0	0	0	1	0	0	1	0	0	1	2	0	1	0	0	0	0	1	0	0	1
7020819	1	21	2	1	3	0	2	2	2	2	2	2	2	1	172	62	#NULL!	0	3	0	1	0	1	1	0	1	0	0	0	0	1	0	0	1	0	0	0	1	2	0	1	0	0	0	0	1	0	0	1
7020843	1	25	3	2	2	0	2	2	2	2	2	2	2	1	158	60	58	0	3	0	1	1	2	1	0	1	0	0	0	0	0	1	0	0	1	0	1	0	2	0	1	0	0	0	0	1	0	0	1
7020864	1	33	2	1	2	0	2	2	2	2	2	2	2	1	167	58	35	0	1	0	1	0	3	1	0	1	0	0	0	0	1	0	0	1	0	0	1	0	2	0	1	0	0	1	0	0	0	0	1
7020886	1	25	1	1	3	0	2	2	2	2	2	2	2	1	167	57	35	0	1	0	1	0	3	1	0	1	0	0	0	1	0	0	0	1	0	0	0	1	2	0	1	0	0	1	0	0	0	0	1
7010887	1	47	2	2	1	0	2	2	2	2	2	2	2	1	#NULL!	#NULL!	#NULL!	1	1	0	2	1	3	1	0	0	1	0	0	0	1	0	0	0	1	1	0	0	2	0	1	0	0	1	0	0	0	0	1
7020882	1	20	1	1	3	1	3	2	3	3	3	3	2	1	#NULL!	#NULL!	#NULL!	1	3	0	1	0	2	1	0	1	0	0	0	1	0	0	0	1	0	0	0	1	2	0	1	0	0	0	0	1	0	0	1
7010883	1	26	1	2	3	0	3	3	3	3	3	3	2	1	#NULL!	#NULL!	#NULL!	0	2	0	1	1	1	1	0	1	0	0	0	1	0	0	0	0	1	0	0	1	2	0	1	0	0	0	1	0	0	0	1
7010742	1	33	2	2	2	0	3	3	3	3	3	3	2	1	#NULL!	#NULL!	#NULL!	1	3	0	1	1	3	1	0	1	0	0	0	0	1	0	0	0	1	0	1	0	2	0	1	0	0	0	0	1	0	0	1
7010897	1	21	2	1	1	0	3	3	3	3	2	2	2	1	175	74	#NULL!	1	3	0	1	0	2	1	0	1	0	0	0	0	1	0	0	1	0	1	0	0	2	0	1	0	0	0	0	1	0	0	1
7010896	1	82	2	2	1	0	2	2	3	2	2	2	2	1	162	64	#NULL!	1	3	0	4	1	2	1	0	0	0	0	1	0	1	0	0	0	1	1	0	0	2	0	1	0	0	0	0	1	0	0	1
7020880	1	29	1	1	2	0	3	3	3	3	3	3	2	1	163	58	#NULL!	0	1	0	1	0	1	1	0	1	0	0	0	1	0	0	0	1	0	0	1	0	2	0	1	0	0	1	0	0	0	0	1
7020881	1	24	1	2	3	0	2	2	2	2	2	2	2	1	163	62	#NULL!	0	2	0	1	1	2	1	0	1	0	0	0	1	0	0	0	0	1	0	0	1	2	0	1	0	0	0	1	0	0	0	1
7020846	1	30	2	1	2	0	2	2	2	2	2	2	2	1	180	70	#NULL!	0	3	0	1	0	3	1	0	1	0	0	0	0	1	0	0	1	0	0	1	0	2	0	1	0	0	0	0	1	0	0	1
7020910	1	28	1	2	2	0	2	2	2	2	2	2	2	1	172	70	#NULL!	0	3	0	1	1	3	1	0	1	0	0	0	1	0	0	0	0	1	0	1	0	2	0	1	0	0	0	0	1	0	0	1
7020927	1	49	2	2	1	0	2	2	2	2	2	2	2	1	175	70	#NULL!	0	1	0	2	1	3	1	0	0	1	0	0	0	1	0	0	0	1	1	0	0	2	0	1	0	0	1	0	0	0	0	1
7010932	1	69	2	2	2	1	2	3	3	3	3	3	2	1	176	78	90	0	3	0	4	1	1	1	0	0	0	0	1	0	1	0	0	0	1	0	1	0	2	0	1	0	0	0	0	1	0	0	1
7020914	1	34	1	2	1	0	2	2	2	2	2	2	2	1	168	66	35	0	1	0	1	1	3	1	0	1	0	0	0	1	0	0	0	0	1	1	0	0	2	0	1	0	0	1	0	0	0	0	1
7020913	1	29	1	2	1	0	2	2	2	2	2	2	2	1	167	66	34	0	1	0	1	1	3	1	0	1	0	0	0	1	0	0	0	0	1	1	0	0	2	0	1	0	0	1	0	0	0	0	1
7010912	1	41	1	2	1	0	2	2	2	2	2	2	2	1	167	57	35	1	1	0	2	1	3	1	0	0	1	0	0	1	0	0	0	0	1	1	0	0	2	0	1	0	0	1	0	0	0	0	1
7020938	1	50	2	2	1	1	2	2	2	2	2	2	2	1	161	83	#NULL!	0	3	0	3	1	3	1	0	0	0	1	0	0	1	0	0	0	1	1	0	0	2	0	1	0	0	0	0	1	0	0	1
7020858	1	27	3	2	3	0	2	2	2	2	2	2	2	1	160	54	#NULL!	0	3	0	1	1	3	1	0	1	0	0	0	0	0	1	0	0	1	0	0	1	2	0	1	0	0	0	0	1	0	0	1
7010859	1	24	2	2	3	0	2	2	2	2	2	2	2	1	164	58	#NULL!	1	3	0	1	1	3	1	0	1	0	0	0	0	1	0	0	0	1	0	0	1	2	0	1	0	0	0	0	1	0	0	1
7020978	1	28	2	2	1	0	2	2	2	2	2	2	2	1	167	66	34	0	2	0	1	1	3	1	0	1	0	0	0	0	1	0	0	0	1	1	0	0	2	0	1	0	0	0	1	0	0	0	1
7020976	1	27	2	1	1	0	2	2	2	2	2	2	2	1	155	55	34	0	1	0	1	0	3	1	0	1	0	0	0	0	1	0	0	1	0	1	0	0	2	0	1	0	0	1	0	0	0	0	1
7020952	1	44	1	2	3	0	2	2	2	2	2	2	2	1	169	66	#NULL!	0	3	0	2	1	3	1	0	0	1	0	0	1	0	0	0	0	1	0	0	1	2	0	1	0	0	0	0	1	0	0	1
7020630	1	41	2	2	1	0	2	2	2	2	2	2	2	1	166	89	#NULL!	0	3	0	2	1	2	1	0	0	1	0	0	0	1	0	0	0	1	1	0	0	2	0	1	0	0	0	0	1	0	0	1
7010632	1	38	2	2	1	0	2	2	2	2	2	2	2	1	#NULL!	#NULL!	#NULL!	0	3	0	2	1	3	1	0	0	1	0	0	0	1	0	0	0	1	1	0	0	2	0	1	0	0	0	0	1	0	0	1
7020958	1	32	2	2	3	0	3	3	3	3	3	3	2	1	175	60	100	0	3	0	1	1	2	1	0	1	0	0	0	0	1	0	0	0	1	0	0	1	2	0	1	0	0	0	0	1	0	0	1
7020959	1	27	2	2	3	0	3	3	3	3	3	3	2	1	175	58	100	0	3	0	1	1	2	1	0	1	0	0	0	0	1	0	0	0	1	0	0	1	2	0	1	0	0	0	0	1	0	0	1
7020960	1	26	2	1	3	0	3	3	3	3	3	3	2	1	175	61	100	0	3	0	1	0	2	1	0	1	0	0	0	0	1	0	0	1	0	0	0	1	2	0	1	0	0	0	0	1	0	0	1
7010961	1	26	1	1	3	0	3	3	3	3	3	3	2	1	175	61	100	1	3	0	1	0	2	1	0	1	0	0	0	1	0	0	0	1	0	0	0	1	2	0	1	0	0	0	0	1	0	0	1
7020962	1	27	2	1	3	0	3	3	3	3	3	3	2	1	175	61	100	0	3	0	1	0	2	1	0	1	0	0	0	0	1	0	0	1	0	0	0	1	2	0	1	0	0	0	0	1	0	0	1
7020963	1	27	2	1	3	0	3	3	3	3	3	3	2	1	175	62	98	0	3	0	1	0	2	1	0	1	0	0	0	0	1	0	0	1	0	0	0	1	2	0	1	0	0	0	0	1	0	0	1
7020946	1	54	2	1	1	0	3	3	3	2	3	3	2	1	170	68	90	0	2	0	3	0	2	1	0	0	0	1	0	0	1	0	0	1	0	1	0	0	2	0	1	0	0	0	1	0	0	0	1
7020629	1	27	2	1	1	0	2	2	2	2	2	2	2	1	#NULL!	#NULL!	#NULL!	0	3	0	1	0	2	1	0	1	0	0	0	0	1	0	0	1	0	1	0	0	2	0	1	0	0	0	0	1	0	0	1
7010943	1	60	2	2	1	0	2	2	2	2	2	2	2	1	#NULL!	#NULL!	#NULL!	0	3	0	3	1	3	1	0	0	0	1	0	0	1	0	0	0	1	1	0	0	2	0	1	0	0	0	0	1	0	0	1
7021044	1	30	3	2	1	0	2	2	2	2	2	2	2	1	163	62	#NULL!	0	2	0	1	1	3	1	0	1	0	0	0	0	0	1	0	0	1	1	0	0	2	0	1	0	0	0	1	0	0	0	1
7021045	1	49	1	2	2	0	2	2	2	2	2	2	2	1	162	64	#NULL!	0	1	0	2	1	3	1	0	0	1	0	0	1	0	0	0	0	1	0	1	0	2	0	1	0	0	1	0	0	0	0	1
7021046	1	48	1	2	1	0	2	2	2	2	2	2	2	1	164	65	#NULL!	0	1	0	2	1	2	1	0	0	1	0	0	1	0	0	0	0	1	1	0	0	2	0	1	0	0	1	0	0	0	0	1
7011031	1	47	3	2	1	0	2	2	2	2	2	2	2	1	#NULL!	#NULL!	#NULL!	1	1	0	2	1	1	1	0	0	1	0	0	0	0	1	0	0	1	1	0	0	2	0	1	0	0	1	0	0	0	0	1
7011032	1	36	3	2	1	0	3	3	3	3	3	3	2	1	162	54	#NULL!	1	1	0	2	1	2	1	0	0	1	0	0	0	0	1	0	0	1	1	0	0	2	0	1	0	0	1	0	0	0	0	1
7021033	1	29	2	2	2	0	2	2	2	2	2	2	2	1	163	64	#NULL!	1	1	0	1	1	2	1	0	1	0	0	0	0	1	0	0	0	1	0	1	0	2	0	1	0	0	1	0	0	0	0	1
7021034	1	64	3	2	1	0	2	2	2	2	2	2	2	1	162	63	#NULL!	0	2	0	3	1	2	1	0	0	0	1	0	0	0	1	0	0	1	1	0	0	2	0	1	0	0	0	1	0	0	0	1
7.020104E7	1	42	3	2	1	0	2	2	2	2	2	2	2	1	170	65	65	0	2	0	2	1	1	1	0	0	1	0	0	0	0	1	0	0	1	1	0	0	2	0	1	0	0	0	1	0	0	0	1
7.0201041E7	1	23	3	2	2	0	2	2	2	2	2	2	2	1	165	66	70	0	2	0	1	1	1	1	0	1	0	0	0	0	0	1	0	0	1	0	1	0	2	0	1	0	0	0	1	0	0	0	1
7011043	1	79	2	2	1	0	2	2	2	2	2	2	2	1	170	70	70	1	3	0	4	1	2	1	0	0	0	0	1	0	1	0	0	0	1	1	0	0	2	0	1	0	0	0	0	1	0	0	1
7020968	1	41	1	2	2	0	3	2	2	3	2	3	2	1	179	80	#NULL!	1	2	0	2	1	2	1	0	0	1	0	0	1	0	0	0	0	1	0	1	0	2	0	1	0	0	0	1	0	0	0	1
7020981	1	19	1	1	3	0	2	2	2	2	2	2	2	1	175	70	70	0	2	0	1	0	2	1	0	1	0	0	0	1	0	0	0	1	0	0	0	1	2	0	1	0	0	0	1	0	0	0	1
7.0201035E7	1	44	3	2	2	0	2	2	2	2	2	2	2	1	175	67	34	1	1	0	2	1	3	1	0	0	1	0	0	0	0	1	0	0	1	0	1	0	2	0	1	0	0	1	0	0	0	0	1
7.0101036E7	1	60	3	2	1	0	2	2	2	2	2	2	2	1	177	66	34	1	1	0	3	1	3	1	0	0	0	1	0	0	0	1	0	0	1	1	0	0	2	0	1	0	0	1	0	0	0	0	1
7.0101037E7	1	54	3	2	1	0	2	2	2	2	2	2	2	1	175	66	43	1	1	0	3	1	3	1	0	0	0	1	0	0	0	1	0	0	1	1	0	0	2	0	1	0	0	1	0	0	0	0	1
7.0101038E7	1	47	2	2	1	0	2	2	2	2	2	2	2	1	167	65	34	0	1	0	2	1	3	1	0	0	1	0	0	0	1	0	0	0	1	1	0	0	2	0	1	0	0	1	0	0	0	0	1
7.0101039E7	1	51	3	2	1	0	2	2	2	2	2	2	2	1	175	66	45	1	1	0	3	1	3	1	0	0	0	1	0	0	0	1	0	0	1	1	0	0	2	0	1	0	0	1	0	0	0	0	1
7020982	1	32	1	2	3	0	2	2	2	2	2	2	2	1	172	70	70	0	2	0	1	1	2	1	0	1	0	0	0	1	0	0	0	0	1	0	0	1	2	0	1	0	0	0	1	0	0	0	1
7.0201027E7	1	18	3	1	2	0	3	2	3	3	3	2	2	1	176	67	#NULL!	1	2	0	1	0	3	1	0	1	0	0	0	0	0	1	0	1	0	0	1	0	2	0	1	0	0	0	1	0	0	0	1
7.0201025E7	1	55	3	2	2	0	3	3	2	3	3	2	2	1	179	87	#NULL!	1	1	0	3	1	3	1	0	0	0	1	0	0	0	1	0	0	1	0	1	0	2	0	1	0	0	1	0	0	0	0	1
7.0201026E7	1	40	3	2	3	0	3	3	3	2	3	3	2	2	#NULL!	#NULL!	#NULL!	0	2	0	2	1	3	1	0	0	1	0	0	0	0	1	0	0	1	0	0	1	2	0	1	0	0	0	1	0	0	0	1
7.0201028E7	1	51	3	2	3	0	3	3	3	3	3	3	2	1	#NULL!	#NULL!	#NULL!	1	2	0	3	1	3	1	0	0	0	1	0	0	0	1	0	0	1	0	0	1	2	0	1	0	0	0	1	0	0	0	1
7020950	1	26	1	1	3	0	2	3	3	3	2	3	2	1	178	75	90	0	1	0	1	0	1	1	0	1	0	0	0	1	0	0	0	1	0	0	0	1	2	0	1	0	0	1	0	0	0	0	1
7020951	1	26	1	2	3	0	2	2	2	3	3	3	2	1	170	65	90	0	2	0	1	1	1	1	0	1	0	0	0	1	0	0	0	0	1	0	0	1	2	0	1	0	0	0	1	0	0	0	1
7020991	1	35	2	2	1	0	2	2	2	2	2	2	2	1	168	58	60	0	2	0	2	1	2	1	0	0	1	0	0	0	1	0	0	0	1	1	0	0	2	0	1	0	0	0	1	0	0	0	1
7.0201009E7	1	44	2	2	1	0	3	3	3	3	3	3	2	1	156	54	100	0	3	0	2	1	2	1	0	0	1	0	0	0	1	0	0	0	1	1	0	0	2	0	1	0	0	0	0	1	0	0	1
7010804	1	39	2	2	3	0	2	2	2	2	2	2	2	1	170	55	#NULL!	1	3	0	2	1	3	1	0	0	1	0	0	0	1	0	0	0	1	0	0	1	2	0	1	0	0	0	0	1	0	0	1
7.0201011E7	1	18	2	2	1	0	3	3	3	3	3	3	2	1	165	51	98	0	3	0	1	1	2	1	0	1	0	0	0	0	1	0	0	0	1	1	0	0	2	0	1	0	0	0	0	1	0	0	1
7.0201012E7	1	20	2	1	1	0	3	3	3	3	3	3	2	1	165	51	98	0	3	0	1	0	1	1	0	1	0	0	0	0	1	0	0	1	0	1	0	0	2	0	1	0	0	0	0	1	0	0	1
7011021	1	49	2	1	3	0	2	2	2	2	2	2	2	1	166	56	#NULL!	1	3	0	2	0	3	1	0	0	1	0	0	0	1	0	0	1	0	0	0	1	2	0	1	0	0	0	0	1	0	0	1
7011022	1	63	2	2	1	0	1	2	2	2	2	2	2	1	170	64	#NULL!	1	3	0	3	1	3	1	0	0	0	1	0	0	1	0	0	0	1	1	0	0	2	0	1	0	0	0	0	1	0	0	1
7011067	1	35	1	2	3	1	2	2	2	2	2	2	2	1	170	56	#NULL!	1	3	0	2	1	3	1	0	0	1	0	0	1	0	0	0	0	1	0	0	1	2	0	1	0	0	0	0	1	0	0	1
7010876	1	61	2	2	1	0	3	3	2	2	2	2	2	1	169	70	#NULL!	1	3	0	3	1	2	1	0	0	0	1	0	0	1	0	0	0	1	1	0	0	2	0	1	0	0	0	0	1	0	0	1
7010805	1	54	2	2	1	0	2	2	2	2	2	2	2	1	172	60	#NULL!	1	3	0	3	1	3	1	0	0	0	1	0	0	1	0	0	0	1	1	0	0	2	0	1	0	0	0	0	1	0	0	1
7021001	1	51	1	2	1	0	2	3	2	2	2	2	2	1	175	68	90	0	2	0	3	1	1	1	0	0	0	1	0	1	0	0	0	0	1	1	0	0	2	0	1	0	0	0	1	0	0	0	1
7021005	1	48	1	2	1	0	2	2	2	2	2	3	2	1	170	56	90	0	2	0	2	1	2	1	0	0	1	0	0	1	0	0	0	0	1	1	0	0	2	0	1	0	0	0	1	0	0	0	1
7021006	1	26	2	2	1	0	2	2	3	2	2	3	2	1	170	56	90	0	2	0	1	1	1	1	0	1	0	0	0	0	1	0	0	0	1	1	0	0	2	0	1	0	0	0	1	0	0	0	1
7010971	1	38	1	2	2	0	2	2	2	2	2	2	2	1	164	62	#NULL!	1	2	0	2	1	3	1	0	0	1	0	0	1	0	0	0	0	1	0	1	0	2	0	1	0	0	0	1	0	0	0	1
7020972	1	20	1	1	3	0	2	2	2	2	2	2	2	1	162	55	#NULL!	0	1	0	1	0	2	1	0	1	0	0	0	1	0	0	0	1	0	0	0	1	2	0	1	0	0	1	0	0	0	0	1
7021062	1	20	2	1	1	0	2	2	2	2	2	2	2	1	160	52	#NULL!	0	3	0	1	0	1	1	0	1	0	0	0	0	1	0	0	1	0	1	0	0	2	0	1	0	0	0	0	1	0	0	1
7021000	1	66	2	2	1	0	2	3	3	3	3	3	2	1	155	80	#NULL!	0	3	0	4	1	2	1	0	0	0	0	1	0	1	0	0	0	1	1	0	0	2	0	1	0	0	0	0	1	0	0	1
7010999	1	25	4	2	1	1	2	3	3	3	3	3	2	1	165	77	#NULL!	1	3	0	1	1	3	1	0	1	0	0	0	0	0	0	1	0	1	1	0	0	2	0	1	0	0	0	0	1	0	0	1
7020998	1	33	1	2	3	0	2	2	2	2	2	2	2	1	170	75	#NULL!	0	3	0	1	1	3	1	0	1	0	0	0	1	0	0	0	0	1	0	0	1	2	0	1	0	0	0	0	1	0	0	1
7010994	1	33	2	2	1	1	2	2	2	2	2	2	2	1	178	90	#NULL!	0	3	0	1	1	2	1	0	1	0	0	0	0	1	0	0	0	1	1	0	0	2	0	1	0	0	0	0	1	0	0	1
7021100	1	32	3	2	2	0	2	2	2	2	2	2	2	1	#NULL!	#NULL!	#NULL!	0	3	0	1	1	3	1	0	1	0	0	0	0	0	1	0	0	1	0	1	0	2	0	1	0	0	0	0	1	0	0	1
7011071	1	49	2	2	1	0	2	2	2	2	3	2	2	1	169	80	#NULL!	0	3	0	2	1	2	1	0	0	1	0	0	0	1	0	0	0	1	1	0	0	2	0	1	0	0	0	0	1	0	0	1
7021070	1	47	2	2	1	0	2	2	2	2	2	2	2	1	168	80	#NULL!	0	3	0	2	1	2	1	0	0	1	0	0	0	1	0	0	0	1	1	0	0	2	0	1	0	0	0	0	1	0	0	1
7010685	1	48	2	2	1	0	2	2	2	2	2	2	2	1	170	65	92	1	3	0	2	1	2	1	0	0	1	0	0	0	1	0	0	0	1	1	0	0	2	0	1	0	0	0	0	1	0	0	1
7021103	1	24	2	1	2	0	2	2	2	2	2	2	2	1	#NULL!	68	#NULL!	0	3	0	1	0	2	1	0	1	0	0	0	0	1	0	0	1	0	0	1	0	2	0	1	0	0	0	0	1	0	0	1
7021104	1	25	2	1	2	0	2	2	2	2	2	3	2	1	162	75	#NULL!	0	3	0	1	0	2	1	0	1	0	0	0	0	1	0	0	1	0	0	1	0	2	0	1	0	0	0	0	1	0	0	1
7011105	1	26	2	1	2	0	2	2	2	2	2	2	2	1	173	70	#NULL!	0	3	0	1	0	3	1	0	1	0	0	0	0	1	0	0	1	0	0	1	0	2	0	1	0	0	0	0	1	0	0	1
7021086	1	23	2	1	1	0	2	2	2	2	2	2	2	1	172	60	#NULL!	0	2	0	1	0	1	1	0	1	0	0	0	0	1	0	0	1	0	1	0	0	2	0	1	0	0	0	1	0	0	0	1
7021087	1	39	2	2	1	0	2	2	2	2	2	2	2	1	162	62	#NULL!	0	2	0	2	1	2	1	0	0	1	0	0	0	1	0	0	0	1	1	0	0	2	0	1	0	0	0	1	0	0	0	1
7021121	1	24	1	1	3	1	3	3	3	2	3	3	2	1	168	70	110	0	1	0	1	0	1	1	0	1	0	0	0	1	0	0	0	1	0	0	0	1	2	0	1	0	0	1	0	0	0	0	1
7021123	1	27	2	1	3	0	2	2	2	2	2	2	2	1	172	58	#NULL!	0	2	0	1	0	2	1	0	1	0	0	0	0	1	0	0	1	0	0	0	1	2	0	1	0	0	0	1	0	0	0	1
7011083	1	33	2	2	1	0	3	3	3	3	3	3	2	1	175	65	98	1	3	0	1	1	2	1	0	1	0	0	0	0	1	0	0	0	1	1	0	0	2	0	1	0	0	0	0	1	0	0	1
7011085	1	29	2	2	1	0	3	3	3	3	2	2	2	1	165	62	98	1	3	0	1	1	2	1	0	1	0	0	0	0	1	0	0	0	1	1	0	0	2	0	1	0	0	0	0	1	0	0	1
7021116	1	20	2	1	3	0	3	2	2	2	2	2	2	1	175	62	98	0	3	0	1	0	2	1	0	1	0	0	0	0	1	0	0	1	0	0	0	1	2	0	1	0	0	0	0	1	0	0	1
7021119	1	23	2	2	3	0	2	2	2	2	2	2	2	1	175	61	98	0	3	0	1	1	2	1	0	1	0	0	0	0	1	0	0	0	1	0	0	1	2	0	1	0	0	0	0	1	0	0	1
7021082	1	29	1	1	1	0	2	2	2	2	2	2	2	1	167	66	35	0	1	0	1	0	3	1	0	1	0	0	0	1	0	0	0	1	0	1	0	0	2	0	1	0	0	1	0	0	0	0	1
7021144	1	50	2	2	1	0	2	2	2	2	2	2	2	1	157	67	#NULL!	0	3	0	3	1	3	1	0	0	0	1	0	0	1	0	0	0	1	1	0	0	2	0	1	0	0	0	0	1	0	0	1
7021135	1	22	2	1	3	1	2	2	2	2	2	2	2	1	177	74	100	0	3	0	1	0	3	1	0	1	0	0	0	0	1	0	0	1	0	0	0	1	2	0	1	0	0	0	0	1	0	0	1
7021127	1	27	2	1	3	1	3	2	3	2	2	2	2	1	172	60	#NULL!	0	2	0	1	0	1	1	0	1	0	0	0	0	1	0	0	1	0	0	0	1	2	0	1	0	0	0	1	0	0	0	1
7021126	1	25	2	1	3	0	2	3	2	2	2	3	2	1	174	64	#NULL!	1	2	0	1	0	1	1	0	1	0	0	0	0	1	0	0	1	0	0	0	1	2	0	1	0	0	0	1	0	0	0	1
7011165	1	45	2	2	1	0	3	3	3	3	3	3	2	1	#NULL!	#NULL!	#NULL!	0	3	0	2	1	3	1	0	0	1	0	0	0	1	0	0	0	1	1	0	0	2	0	1	0	0	0	0	1	0	0	1
7011090	1	47	2	2	1	0	2	2	2	2	2	2	2	1	160	68	78	1	3	0	2	1	2	1	0	0	1	0	0	0	1	0	0	0	1	1	0	0	2	0	1	0	0	0	0	1	0	0	1
7021091	1	29	2	2	1	0	2	2	2	2	2	2	2	1	160	58	60	0	3	0	1	1	1	1	0	1	0	0	0	0	1	0	0	0	1	1	0	0	2	0	1	0	0	0	0	1	0	0	1
7021128	1	24	2	2	1	0	2	2	2	2	2	2	2	1	160	78	60	0	3	0	1	1	2	1	0	1	0	0	0	0	1	0	0	0	1	1	0	0	2	0	1	0	0	0	0	1	0	0	1
7021130	1	25	2	1	3	0	2	2	2	2	2	2	2	1	160	48	60	0	2	0	1	0	1	1	0	1	0	0	0	0	1	0	0	1	0	0	0	1	2	0	1	0	0	0	1	0	0	0	1
7021131	1	24	2	1	3	0	2	2	2	2	2	2	2	1	160	58	60	0	3	0	1	0	1	1	0	1	0	0	0	0	1	0	0	1	0	0	0	1	2	0	1	0	0	0	0	1	0	0	1
7011155	1	32	1	2	2	0	2	2	2	2	2	2	2	1	172	74	#NULL!	1	2	0	1	1	2	1	0	1	0	0	0	1	0	0	0	0	1	0	1	0	2	0	1	0	0	0	1	0	0	0	1
7021129	1	28	2	1	1	0	3	3	3	3	3	3	2	1	#NULL!	#NULL!	#NULL!	0	3	0	1	0	2	1	0	1	0	0	0	0	1	0	0	1	0	1	0	0	2	0	1	0	0	0	0	1	0	0	1
7021169	1	24	2	1	1	0	2	2	2	2	2	2	2	1	170	58	60	0	1	0	1	0	1	1	0	1	0	0	0	0	1	0	0	1	0	1	0	0	2	0	1	0	0	1	0	0	0	0	1
7021170	1	27	2	2	1	0	2	2	2	2	2	2	2	1	156	58	60	0	2	0	1	1	1	1	0	1	0	0	0	0	1	0	0	0	1	1	0	0	2	0	1	0	0	0	1	0	0	0	1
7021160	1	22	1	1	2	0	2	2	2	2	2	2	2	1	168	69	35	0	2	0	1	0	3	1	0	1	0	0	0	1	0	0	0	1	0	0	1	0	2	0	1	0	0	0	1	0	0	0	1
7011159	1	61	2	2	1	0	2	2	2	2	2	2	2	1	167	67	34	1	2	0	3	1	3	1	0	0	0	1	0	0	1	0	0	0	1	1	0	0	2	0	1	0	0	0	1	0	0	0	1
7020984	1	17	3	1	3	0	2	2	2	2	2	2	2	1	175	60	82	0	2	0	1	0	1	1	0	1	0	0	0	0	0	1	0	1	0	0	0	1	2	0	1	0	0	0	1	0	0	0	1
7020985	1	25	2	1	3	1	2	2	2	2	2	2	2	1	168	60	80	0	3	0	1	0	2	1	0	1	0	0	0	0	1	0	0	1	0	0	0	1	2	0	1	0	0	0	0	1	0	0	1
7020922	1	36	2	2	1	0	2	2	2	2	2	2	2	1	174	89	90	0	3	0	2	1	3	1	0	0	1	0	0	0	1	0	0	0	1	1	0	0	2	0	1	0	0	0	0	1	0	0	1
7020987	1	52	2	2	1	1	3	2	2	3	2	2	2	1	165	65	96	0	3	0	3	1	2	1	0	0	0	1	0	0	1	0	0	0	1	1	0	0	2	0	1	0	0	0	0	1	0	0	1
7011124	1	24	2	2	3	1	2	3	3	3	3	3	2	1	178	78	#NULL!	1	3	0	1	1	2	1	0	1	0	0	0	0	1	0	0	0	1	0	0	1	2	0	1	0	0	0	0	1	0	0	1
7021186	1	52	2	2	1	0	3	3	3	3	3	3	2	1	162	60	#NULL!	0	3	0	3	1	1	1	0	0	0	1	0	0	1	0	0	0	1	1	0	0	2	0	1	0	0	0	0	1	0	0	1
7020934	1	38	2	2	2	0	2	2	2	2	2	2	2	1	188	96	90	0	3	0	2	1	3	1	0	0	1	0	0	0	1	0	0	0	1	0	1	0	2	0	1	0	0	0	0	1	0	0	1
7011175	1	33	2	2	2	0	2	2	2	2	2	2	2	1	167	70	#NULL!	1	2	0	1	1	3	1	0	1	0	0	0	0	1	0	0	0	1	0	1	0	2	0	1	0	0	0	1	0	0	0	1
7011176	1	38	2	2	1	0	2	2	2	2	2	2	2	1	166	70	#NULL!	1	2	0	2	1	3	1	0	0	1	0	0	0	1	0	0	0	1	1	0	0	2	0	1	0	0	0	1	0	0	0	1
7010608	1	27	4	2	2	1	2	2	2	2	2	2	2	1	168	66	102	0	3	0	1	1	3	1	0	1	0	0	0	0	0	0	1	0	1	0	1	0	2	0	1	0	0	0	0	1	0	0	1
7011100	1	52	3	2	2	0	3	3	2	2	2	2	2	1	179	76	#NULL!	1	3	0	3	1	3	1	0	0	0	1	0	0	0	1	0	0	1	0	1	0	2	0	1	0	0	0	0	1	0	0	1
7020868	1	27	2	2	3	0	2	2	2	2	2	2	2	1	172	62	89	0	3	0	1	1	2	1	0	1	0	0	0	0	1	0	0	0	1	0	0	1	2	0	1	0	0	0	0	1	0	0	1
7010871	1	50	1	2	1	0	2	2	2	2	2	2	2	1	175	70	90	1	1	0	3	1	3	1	0	0	0	1	0	1	0	0	0	0	1	1	0	0	2	0	1	0	0	1	0	0	0	0	1
7010869	1	33	2	2	3	1	2	2	2	2	2	2	2	1	175	65	87	1	1	0	1	1	3	1	0	1	0	0	0	0	1	0	0	0	1	0	0	1	2	0	1	0	0	1	0	0	0	0	1
7020812	1	52	2	2	1	0	2	1	2	1	2	2	2	1	168	58	80	0	3	0	3	1	3	1	0	0	0	1	0	0	1	0	0	0	1	1	0	0	2	0	1	0	0	0	0	1	0	0	1
7020811	1	27	2	2	3	1	2	2	2	2	2	2	2	1	174	70	92	0	1	0	1	1	2	1	0	1	0	0	0	0	1	0	0	0	1	0	0	1	2	0	1	0	0	1	0	0	0	0	1
7020621	1	28	2	2	3	1	2	2	2	2	2	2	2	1	169	62	86	0	2	0	1	1	2	1	0	1	0	0	0	0	1	0	0	0	1	0	0	1	2	0	1	0	0	0	1	0	0	0	1
7011191	1	44	2	2	1	0	2	2	2	2	2	2	2	1	160	78	60	1	3	0	2	1	1	1	0	0	1	0	0	0	1	0	0	0	1	1	0	0	2	0	1	0	0	0	0	1	0	0	1
7021092	1	33	2	2	3	1	2	2	2	2	2	2	2	1	169	60	86	0	3	0	1	1	3	1	0	1	0	0	0	0	1	0	0	0	1	0	0	1	2	0	1	0	0	0	0	1	0	0	1
7020686	1	33	2	2	2	0	2	2	2	2	2	2	2	1	173	78	89	0	3	0	1	1	3	1	0	1	0	0	0	0	1	0	0	0	1	0	1	0	2	0	1	0	0	0	0	1	0	0	1
7010690	1	40	2	2	3	1	2	2	2	2	2	2	2	1	172	60	90	1	3	0	2	1	3	1	0	0	1	0	0	0	1	0	0	0	1	0	0	1	2	0	1	0	0	0	0	1	0	0	1
7021174	1	30	4	2	1	0	2	2	2	2	2	2	2	1	180	88	#NULL!	0	3	0	1	1	3	1	0	1	0	0	0	0	0	0	1	0	1	1	0	0	2	0	1	0	0	0	0	1	0	0	1
7021146	1	30	2	2	2	0	2	2	2	2	2	2	2	1	178	89	#NULL!	0	3	0	1	1	2	1	0	1	0	0	0	0	1	0	0	0	1	0	1	0	2	0	1	0	0	0	0	1	0	0	1
7021145	1	25	2	1	2	1	2	2	2	2	2	2	2	1	178	79	#NULL!	0	3	0	1	0	2	1	0	1	0	0	0	0	1	0	0	1	0	0	1	0	2	0	1	0	0	0	0	1	0	0	1
7021208	1	29	1	2	3	0	2	2	2	2	2	2	2	1	172	66	#NULL!	0	2	0	1	1	3	1	0	1	0	0	0	1	0	0	0	0	1	0	0	1	2	0	1	0	0	0	1	0	0	0	1
7021205	1	23	2	1	3	0	2	2	2	2	2	2	2	1	177	60	#NULL!	0	3	0	1	0	3	1	0	1	0	0	0	0	1	0	0	1	0	0	0	1	2	0	1	0	0	0	0	1	0	0	1
7021204	1	20	2	1	1	0	2	2	2	2	2	2	2	1	167	66	35	0	1	0	1	0	3	1	0	1	0	0	0	0	1	0	0	1	0	1	0	0	2	0	1	0	0	1	0	0	0	0	1
7021158	1	31	1	2	3	0	3	3	3	3	3	3	2	1	165	62	98	0	3	0	1	1	2	1	0	1	0	0	0	1	0	0	0	0	1	0	0	1	2	0	1	0	0	0	0	1	0	0	1
7021197	1	48	2	2	3	0	2	2	2	2	3	3	2	1	175	68	98	0	3	0	2	1	2	1	0	0	1	0	0	0	1	0	0	0	1	0	0	1	2	0	1	0	0	0	0	1	0	0	1
7021228	1	21	2	1	3	1	3	3	3	2	2	2	2	1	176	65	#NULL!	1	3	0	1	0	1	1	0	1	0	0	0	0	1	0	0	1	0	0	0	1	2	0	1	0	0	0	0	1	0	0	1
7021202	1	41	2	2	3	0	3	3	2	2	2	2	2	1	#NULL!	#NULL!	#NULL!	0	2	0	2	1	3	1	0	0	1	0	0	0	1	0	0	0	1	0	0	1	2	0	1	0	0	0	1	0	0	0	1
7021233	1	32	2	2	3	0	2	2	2	2	2	2	2	1	157	60	#NULL!	0	2	0	1	1	2	1	0	1	0	0	0	0	1	0	0	0	1	0	0	1	2	0	1	0	0	0	1	0	0	0	1
7020529	1	29	1	1	3	0	2	2	2	2	2	2	2	1	173	50	#NULL!	0	3	0	1	0	3	1	0	1	0	0	0	1	0	0	0	1	0	0	0	1	2	0	1	0	0	0	0	1	0	0	1
7021222	1	28	2	1	3	0	2	2	2	2	2	2	2	1	175	62	98	0	3	0	1	0	2	1	0	1	0	0	0	0	1	0	0	1	0	0	0	1	2	0	1	0	0	0	0	1	0	0	1
7021223	1	28	2	1	3	0	2	2	2	2	2	2	2	1	175	64	99	0	3	0	1	0	2	1	0	1	0	0	0	0	1	0	0	1	0	0	0	1	2	0	1	0	0	0	0	1	0	0	1
7021243	1	49	2	1	1	0	2	2	2	2	2	2	2	1	160	60	68	0	3	0	2	0	2	1	0	0	1	0	0	0	1	0	0	1	0	1	0	0	2	0	1	0	0	0	0	1	0	0	1
7021244	1	31	2	1	1	0	2	2	2	2	2	2	2	1	160	56	60	0	3	0	1	0	2	1	0	1	0	0	0	0	1	0	0	1	0	1	0	0	2	0	1	0	0	0	0	1	0	0	1
7021260	1	45	2	2	3	0	3	2	2	2	2	2	2	1	167	87	#NULL!	1	3	0	2	1	3	1	0	0	1	0	0	0	1	0	0	0	1	0	0	1	2	0	1	0	0	0	0	1	0	0	1
7021262	1	39	2	2	1	0	2	2	2	2	2	2	2	1	156	57	35	0	2	0	2	1	3	1	0	0	1	0	0	0	1	0	0	0	1	1	0	0	2	0	1	0	0	0	1	0	0	0	1
7011242	1	32	2	1	1	0	2	2	3	3	3	3	2	1	170	74	#NULL!	1	3	0	1	0	1	1	0	1	0	0	0	0	1	0	0	1	0	1	0	0	2	0	1	0	0	0	0	1	0	0	1
7011237	1	49	2	2	2	1	2	2	2	2	2	2	2	1	165	94	#NULL!	1	3	0	2	1	3	1	0	0	1	0	0	0	1	0	0	0	1	0	1	0	2	0	1	0	0	0	0	1	0	0	1
7011238	1	49	2	2	1	0	2	2	2	2	2	2	2	1	166	50	#NULL!	1	3	0	2	1	3	1	0	0	1	0	0	0	1	0	0	0	1	1	0	0	2	0	1	0	0	0	0	1	0	0	1
7021251	1	55	2	2	1	0	2	2	2	2	2	2	2	1	160	78	60	0	2	0	3	1	1	1	0	0	0	1	0	0	1	0	0	0	1	1	0	0	2	0	1	0	0	0	1	0	0	0	1
7021296	1	28	2	1	3	0	2	2	2	2	2	2	2	1	170	66	#NULL!	0	3	0	1	0	2	1	0	1	0	0	0	0	1	0	0	1	0	0	0	1	2	0	1	0	0	0	0	1	0	0	1
7021298	1	41	2	2	2	0	2	2	2	2	2	2	2	1	172	68	#NULL!	0	3	0	2	1	2	1	0	0	1	0	0	0	1	0	0	0	1	0	1	0	2	0	1	0	0	0	0	1	0	0	1
7021269	1	38	2	2	2	0	2	2	2	2	2	2	2	1	162	59	#NULL!	0	2	0	2	1	2	1	0	0	1	0	0	0	1	0	0	0	1	0	1	0	2	0	1	0	0	0	1	0	0	0	1
7021271	1	26	2	2	3	0	2	2	2	2	2	2	2	1	162	60	#NULL!	0	2	0	1	1	2	1	0	1	0	0	0	0	1	0	0	0	1	0	0	1	2	0	1	0	0	0	1	0	0	0	1
7.0112301E7	1	35	1	2	2	0	2	2	2	2	2	2	2	1	177	69	#NULL!	1	2	0	2	1	2	1	0	0	1	0	0	1	0	0	0	0	1	0	1	0	2	0	1	0	0	0	1	0	0	0	1
7.0212303E7	1	61	1	2	2	0	2	2	2	2	2	2	2	1	162	63	#NULL!	0	1	0	3	1	2	1	0	0	0	1	0	1	0	0	0	0	1	0	1	0	2	0	1	0	0	1	0	0	0	0	1
7021277	1	23	2	1	1	0	2	2	2	2	2	2	2	1	170	68	90	0	2	0	1	0	1	1	0	1	0	0	0	0	1	0	0	1	0	1	0	0	2	0	1	0	0	0	1	0	0	0	1
7021280	1	25	1	2	2	0	2	2	2	2	2	2	2	1	155	56	35	0	1	0	1	1	3	1	0	1	0	0	0	1	0	0	0	0	1	0	1	0	2	0	1	0	0	1	0	0	0	0	1
7021279	1	35	1	2	1	0	2	2	2	2	2	2	2	1	157	56	34	0	1	0	2	1	3	1	0	0	1	0	0	1	0	0	0	0	1	1	0	0	2	0	1	0	0	1	0	0	0	0	1
7021283	1	28	1	2	2	1	2	2	2	2	2	2	2	1	170	78	#NULL!	0	3	0	1	1	3	1	0	1	0	0	0	1	0	0	0	0	1	0	1	0	2	0	1	0	0	0	0	1	0	0	1
7010607	1	48	1	2	3	1	2	2	2	2	2	2	1	1	175	80	#NULL!	1	3	0	2	1	2	1	0	0	1	0	0	1	0	0	0	0	1	0	0	1	2	0	1	0	0	0	0	1	0	0	1
7020635	1	42	1	2	3	1	2	2	2	2	2	2	2	1	168	68	#NULL!	0	3	0	2	1	1	1	0	0	1	0	0	1	0	0	0	0	1	0	0	1	2	0	1	0	0	0	0	1	0	0	1
7010636	1	30	1	2	3	1	2	2	2	2	2	2	2	1	172	74	#NULL!	1	3	0	1	1	2	1	0	1	0	0	0	1	0	0	0	0	1	0	0	1	2	0	1	0	0	0	0	1	0	0	1
7021314	1	48	1	2	1	1	2	2	2	2	2	2	2	1	#NULL!	#NULL!	#NULL!	0	1	0	2	1	2	1	0	0	1	0	0	1	0	0	0	0	1	1	0	0	2	0	1	0	0	1	0	0	0	0	1
7011319	1	34	1	2	3	0	2	2	2	2	2	2	2	1	165	62	98	1	3	0	1	1	2	1	0	1	0	0	0	1	0	0	0	0	1	0	0	1	2	0	1	0	0	0	0	1	0	0	1
7010689	1	43	2	2	1	1	2	2	2	2	2	2	2	1	173	55	#NULL!	1	3	0	2	1	3	1	0	0	1	0	0	0	1	0	0	0	1	1	0	0	2	0	1	0	0	0	0	1	0	0	1
7011166	1	23	1	2	3	0	2	2	2	2	2	2	2	1	164	46	#NULL!	1	3	0	1	1	3	1	0	1	0	0	0	1	0	0	0	0	1	0	0	1	2	0	1	0	0	0	0	1	0	0	1
7011374	1	54	2	2	1	0	2	2	2	2	2	2	2	1	178	60	#NULL!	1	3	0	3	1	3	1	0	0	0	1	0	0	1	0	0	0	1	1	0	0	2	0	1	0	0	0	0	1	0	0	1
7021346	1	41	1	2	3	1	2	2	2	2	2	2	2	1	176	85	#NULL!	0	3	0	2	1	2	1	0	0	1	0	0	1	0	0	0	0	1	0	0	1	2	0	1	0	0	0	0	1	0	0	1
7021323	1	30	2	2	1	0	2	2	2	3	3	3	2	2	173	65	#NULL!	1	3	0	1	1	2	1	0	1	0	0	0	0	1	0	0	0	1	1	0	0	2	0	1	0	0	0	0	1	0	0	1
7011368	1	21	2	1	1	0	2	2	2	2	2	2	2	1	165	62	98	1	3	0	1	0	2	1	0	1	0	0	0	0	1	0	0	1	0	1	0	0	2	0	1	0	0	0	0	1	0	0	1
7021312	1	61	2	2	1	0	2	2	2	2	2	2	1	1	170	72	#NULL!	0	3	0	3	1	1	1	0	0	0	1	0	0	1	0	0	0	1	1	0	0	2	0	1	0	0	0	0	1	0	0	1
7021370	1	44	2	1	1	0	2	2	2	2	2	2	2	1	172	76	#NULL!	0	3	0	2	0	1	1	0	0	1	0	0	0	1	0	0	1	0	1	0	0	2	0	1	0	0	0	0	1	0	0	1
7021140	1	35	1	2	3	1	2	2	2	2	2	2	1	1	175	74	#NULL!	0	3	0	2	1	2	1	0	0	1	0	0	1	0	0	0	0	1	0	0	1	2	0	1	0	0	0	0	1	0	0	1
7021142	1	26	2	1	1	0	2	2	2	2	2	2	2	1	176	70	#NULL!	0	3	0	1	0	1	1	0	1	0	0	0	0	1	0	0	1	0	1	0	0	2	0	1	0	0	0	0	1	0	0	1
7021167	1	28	1	2	3	1	2	2	2	2	2	2	2	1	173	50	#NULL!	0	3	0	1	1	3	1	0	1	0	0	0	1	0	0	0	0	1	0	0	1	2	0	1	0	0	0	0	1	0	0	1
7021387	1	66	2	2	2	0	2	2	2	2	2	2	2	1	178	80	#NULL!	0	3	0	4	1	2	1	0	0	0	0	1	0	1	0	0	0	1	0	1	0	2	0	1	0	0	0	0	1	0	0	1
7021344	1	63	2	2	1	0	2	2	2	2	2	2	2	1	166	65	36	0	1	0	3	1	3	1	0	0	0	1	0	0	1	0	0	0	1	1	0	0	2	0	1	0	0	1	0	0	0	0	1
7021343	1	29	2	1	1	0	2	2	2	2	2	2	2	1	167	66	35	0	2	0	1	0	3	1	0	1	0	0	0	0	1	0	0	1	0	1	0	0	2	0	1	0	0	0	1	0	0	0	1
7021391	1	20	2	1	3	0	2	2	2	2	2	2	2	1	176	51	#NULL!	0	3	0	1	0	3	1	0	1	0	0	0	0	1	0	0	1	0	0	0	1	2	0	1	0	0	0	0	1	0	0	1
7021390	1	21	2	1	3	0	2	2	2	2	2	2	2	1	160	60	62	0	2	0	1	0	1	1	0	1	0	0	0	0	1	0	0	1	0	0	0	1	2	0	1	0	0	0	1	0	0	0	1
7021414	1	45	2	2	1	0	2	2	2	2	2	2	2	1	178	76	#NULL!	0	1	0	2	1	2	1	0	0	1	0	0	0	1	0	0	0	1	1	0	0	2	0	1	0	0	1	0	0	0	0	1
7021423	1	73	2	2	1	0	2	2	2	2	2	2	2	1	155	58	60	0	3	0	4	1	2	1	0	0	0	0	1	0	1	0	0	0	1	1	0	0	2	0	1	0	0	0	0	1	0	0	1
7021433	1	44	2	2	1	0	2	2	2	2	2	2	2	1	165	65	58	0	1	0	2	1	1	1	0	0	1	0	0	0	1	0	0	0	1	1	0	0	2	0	1	0	0	1	0	0	0	0	1
7011439	1	57	2	2	1	0	2	2	2	2	2	2	2	1	160	58	60	1	2	0	3	1	2	1	0	0	0	1	0	0	1	0	0	0	1	1	0	0	2	0	1	0	0	0	1	0	0	0	1
7021511	1	50	3	2	1	0	2	2	2	2	2	2	2	1	162	60	#NULL!	0	2	0	3	1	2	1	0	0	0	1	0	0	0	1	0	0	1	1	0	0	2	0	1	0	0	0	1	0	0	0	1
7021512	1	26	2	2	2	0	2	2	2	2	2	2	2	1	156	52	#NULL!	0	2	0	1	1	2	1	0	1	0	0	0	0	1	0	0	0	1	0	1	0	2	0	1	0	0	0	1	0	0	0	1
7021529	1	22	2	1	1	0	2	2	2	2	2	2	2	1	155	48	#NULL!	0	2	0	1	0	2	1	0	1	0	0	0	0	1	0	0	1	0	1	0	0	2	0	1	0	0	0	1	0	0	0	1
7021519	1	57	2	2	1	0	2	2	2	2	2	2	2	1	160	60	#NULL!	0	2	0	3	1	1	1	0	0	0	1	0	0	1	0	0	0	1	1	0	0	2	0	1	0	0	0	1	0	0	0	1
7021520	1	27	2	1	1	0	2	2	2	2	2	2	2	1	158	68	#NULL!	0	2	0	1	0	1	1	0	1	0	0	0	0	1	0	0	1	0	1	0	0	2	0	1	0	0	0	1	0	0	0	1
7021521	1	48	2	2	1	0	2	2	2	2	2	2	2	1	160	58	#NULL!	0	3	0	2	1	2	1	0	0	1	0	0	0	1	0	0	0	1	1	0	0	2	0	1	0	0	0	0	1	0	0	1
7021523	1	30	2	2	1	0	2	2	2	2	2	2	2	1	155	60	#NULL!	0	2	0	1	1	2	1	0	1	0	0	0	0	1	0	0	0	1	1	0	0	2	0	1	0	0	0	1	0	0	0	1
7011565	1	43	2	2	1	0	2	2	2	2	2	2	2	1	164	68	#NULL!	1	2	0	2	1	1	1	0	0	1	0	0	0	1	0	0	0	1	1	0	0	2	0	1	0	0	0	1	0	0	0	1
7021516	1	33	2	1	1	0	2	2	2	2	2	2	2	1	177	67	35	0	1	0	1	0	3	1	0	1	0	0	0	0	1	0	0	1	0	1	0	0	2	0	1	0	0	1	0	0	0	0	1
7011515	1	47	2	2	1	0	2	3	3	3	3	3	2	1	167	55	34	1	1	0	2	1	3	1	0	0	1	0	0	0	1	0	0	0	1	1	0	0	2	0	1	0	0	1	0	0	0	0	1
7011514	1	27	1	1	2	0	2	2	2	2	2	2	2	1	176	66	35	0	1	0	1	0	3	1	0	1	0	0	0	1	0	0	0	1	0	0	1	0	2	0	1	0	0	1	0	0	0	0	1
7021476	1	47	2	2	1	0	2	2	2	2	2	2	2	1	167	66	34	0	1	0	2	1	3	1	0	0	1	0	0	0	1	0	0	0	1	1	0	0	2	0	1	0	0	1	0	0	0	0	1
7021475	1	47	2	2	1	0	2	2	2	2	2	2	2	1	#NULL!	#NULL!	#NULL!	0	1	0	2	1	3	1	0	0	1	0	0	0	1	0	0	0	1	1	0	0	2	0	1	0	0	1	0	0	0	0	1
7011449	1	25	2	1	1	0	2	2	2	2	2	2	2	1	155	56	34	1	1	0	1	0	3	1	0	1	0	0	0	0	1	0	0	1	0	1	0	0	2	0	1	0	0	1	0	0	0	0	1
7021553	1	20	2	2	1	0	2	2	2	2	2	2	2	1	177	66	35	0	1	0	1	1	3	1	0	1	0	0	0	0	1	0	0	0	1	1	0	0	2	0	1	0	0	1	0	0	0	0	1
7021551	1	31	1	2	1	0	2	2	2	2	2	3	2	1	167	65	35	0	1	0	1	1	3	1	0	1	0	0	0	1	0	0	0	0	1	1	0	0	2	0	1	0	0	1	0	0	0	0	1
7011549	1	41	1	2	1	0	2	2	2	2	2	2	2	1	175	67	35	1	1	0	2	1	3	1	0	0	1	0	0	1	0	0	0	0	1	1	0	0	2	0	1	0	0	1	0	0	0	0	1
7021518	1	29	2	2	1	0	2	2	2	2	2	3	2	1	177	66	35	0	1	0	1	1	3	1	0	1	0	0	0	0	1	0	0	0	1	1	0	0	2	0	1	0	0	1	0	0	0	0	1
7021560	1	77	2	2	1	0	2	2	2	2	2	2	2	1	159	56	#NULL!	0	3	0	4	1	1	1	0	0	0	0	1	0	1	0	0	0	1	1	0	0	2	0	1	0	0	0	0	1	0	0	1
7011576	1	28	1	2	2	0	2	2	2	2	2	2	2	1	172	60	#NULL!	1	1	0	1	1	1	1	0	1	0	0	0	1	0	0	0	0	1	0	1	0	2	0	1	0	0	1	0	0	0	0	1
7021578	1	57	3	2	1	0	2	2	2	2	2	2	2	1	166	64	#NULL!	0	1	0	3	1	2	1	0	0	0	1	0	0	0	1	0	0	1	1	0	0	2	0	1	0	0	1	0	0	0	0	1
7021540	1	45	3	2	1	0	2	2	2	2	2	2	2	1	172	72	#NULL!	0	1	0	2	1	3	1	0	0	1	0	0	0	0	1	0	0	1	1	0	0	2	0	1	0	0	1	0	0	0	0	1
7021571	1	34	1	2	1	0	2	2	2	2	2	2	2	1	170	70	90	0	2	0	1	1	2	1	0	1	0	0	0	1	0	0	0	0	1	1	0	0	2	0	1	0	0	0	1	0	0	0	1
7021635	1	42	2	2	1	0	2	2	2	2	2	2	2	1	170	70	90	0	2	0	2	1	1	1	0	0	1	0	0	0	1	0	0	0	1	1	0	0	2	0	1	0	0	0	1	0	0	0	1
7021481	1	42	2	2	1	0	2	2	2	2	2	2	2	1	170	72	90	0	2	0	2	1	1	1	0	0	1	0	0	0	1	0	0	0	1	1	0	0	2	0	1	0	0	0	1	0	0	0	1
7021482	1	42	2	2	1	0	2	2	2	2	2	2	2	1	170	70	90	0	2	0	2	1	1	1	0	0	1	0	0	0	1	0	0	0	1	1	0	0	2	0	1	0	0	0	1	0	0	0	1
7021544	1	71	2	2	1	0	2	2	2	2	2	2	2	1	157	50	#NULL!	0	2	0	4	1	1	1	0	0	0	0	1	0	1	0	0	0	1	1	0	0	2	0	1	0	0	0	1	0	0	0	1
7021600	1	53	2	2	1	0	2	2	3	3	2	2	2	1	178	80	#NULL!	0	2	0	3	1	3	1	0	0	0	1	0	0	1	0	0	0	1	1	0	0	2	0	1	0	0	0	1	0	0	0	1
7021621	1	36	2	2	2	0	2	2	2	2	2	2	2	1	163	58	#NULL!	0	2	0	2	1	2	1	0	0	1	0	0	0	1	0	0	0	1	0	1	0	2	0	1	0	0	0	1	0	0	0	1
7021620	1	53	2	2	1	0	2	2	2	2	2	2	2	1	162	65	#NULL!	0	2	0	3	1	2	1	0	0	0	1	0	0	1	0	0	0	1	1	0	0	2	0	1	0	0	0	1	0	0	0	1
7021611	1	47	2	2	1	0	2	2	2	2	2	2	2	1	176	68	#NULL!	0	2	0	2	1	2	1	0	0	1	0	0	0	1	0	0	0	1	1	0	0	2	0	1	0	0	0	1	0	0	0	1
7021429	1	25	2	1	2	0	3	3	3	3	3	3	2	1	170	78	#NULL!	0	3	0	1	0	1	1	0	1	0	0	0	0	1	0	0	1	0	0	1	0	2	0	1	0	0	0	0	1	0	0	1
7011437	1	59	2	2	1	0	3	3	3	3	3	3	2	1	168	72	#NULL!	1	3	0	3	1	1	1	0	0	0	1	0	0	1	0	0	0	1	1	0	0	2	0	1	0	0	0	0	1	0	0	1
7011438	1	45	2	2	1	0	2	2	2	2	2	2	2	1	176	68	#NULL!	1	3	0	2	1	1	1	0	0	1	0	0	0	1	0	0	0	1	1	0	0	2	0	1	0	0	0	0	1	0	0	1
7021492	1	30	1	1	3	1	2	2	2	2	2	2	2	1	174	70	#NULL!	0	3	0	1	0	2	1	0	1	0	0	0	1	0	0	0	1	0	0	0	1	2	0	1	0	0	0	0	1	0	0	1
7021493	1	19	1	1	3	1	2	2	2	2	2	2	2	1	168	60	#NULL!	0	3	0	1	0	2	1	0	1	0	0	0	1	0	0	0	1	0	0	0	1	2	0	1	0	0	0	0	1	0	0	1
7021494	1	40	2	2	1	0	3	3	3	3	3	3	1	1	170	76	#NULL!	0	3	0	2	1	1	1	0	0	1	0	0	0	1	0	0	0	1	1	0	0	2	0	1	0	0	0	0	1	0	0	1
7021582	1	32	2	1	1	0	2	2	2	2	2	2	2	1	170	63	110	0	3	0	1	0	2	1	0	1	0	0	0	0	1	0	0	1	0	1	0	0	2	0	1	0	0	0	0	1	0	0	1
7021681	1	24	1	2	1	0	2	2	2	2	2	2	2	1	162	55	#NULL!	0	2	0	1	1	2	1	0	1	0	0	0	1	0	0	0	0	1	1	0	0	2	0	1	0	0	0	1	0	0	0	1
7021689	1	24	2	1	3	0	3	3	3	3	3	3	2	1	#NULL!	#NULL!	#NULL!	0	3	0	1	0	3	1	0	1	0	0	0	0	1	0	0	1	0	0	0	1	2	0	1	0	0	0	0	1	0	0	1
7021554	1	41	3	2	2	0	2	2	2	2	2	2	2	1	170	40	#NULL!	0	3	0	2	1	3	1	0	0	1	0	0	0	0	1	0	0	1	0	1	0	2	0	1	0	0	0	0	1	0	0	1
7021630	1	51	2	2	1	0	2	2	2	2	2	2	2	1	166	62	100	0	3	0	3	1	2	1	0	0	0	1	0	0	1	0	0	0	1	1	0	0	2	0	1	0	0	0	0	1	0	0	1
7021094	1	38	2	2	1	0	2	2	2	2	2	2	2	1	176	88	90	0	3	0	2	1	3	1	0	0	1	0	0	0	1	0	0	0	1	1	0	0	2	0	1	0	0	0	0	1	0	0	1
7021462	1	29	1	2	3	1	2	2	2	2	2	2	2	1	166	56	84	0	1	0	1	1	2	1	0	1	0	0	0	1	0	0	0	0	1	0	0	1	2	0	1	0	0	1	0	0	0	0	1
7021463	1	27	2	2	3	1	2	2	2	2	2	2	2	1	167	70	90	0	1	0	1	1	2	1	0	1	0	0	0	0	1	0	0	0	1	0	0	1	2	0	1	0	0	1	0	0	0	0	1
7021505	1	21	2	1	3	0	2	2	2	2	2	2	2	1	170	65	88	0	2	0	1	0	1	1	0	1	0	0	0	0	1	0	0	1	0	0	0	1	2	0	1	0	0	0	1	0	0	0	1
7021506	1	32	1	1	3	1	2	2	2	2	2	2	2	1	168	60	86	0	1	0	1	0	2	1	0	1	0	0	0	1	0	0	0	1	0	0	0	1	2	0	1	0	0	1	0	0	0	0	1
7021508	1	35	1	2	3	0	2	2	2	2	2	2	2	1	172	65	96	0	1	0	2	1	1	1	0	0	1	0	0	1	0	0	0	0	1	0	0	1	2	0	1	0	0	1	0	0	0	0	1
7011531	1	37	2	2	3	0	2	2	2	2	2	2	2	1	172	68	96	1	3	0	2	1	2	1	0	0	1	0	0	0	1	0	0	0	1	0	0	1	2	0	1	0	0	0	0	1	0	0	1
7021607	1	58	3	2	1	1	1	2	2	1	2	2	2	1	165	60	82	0	2	0	3	1	2	1	0	0	0	1	0	0	0	1	0	0	1	1	0	0	2	0	1	0	0	0	1	0	0	0	1
7021610	1	80	2	2	1	1	3	3	3	1	2	2	2	1	160	52	74	0	3	0	4	1	1	1	0	0	0	0	1	0	1	0	0	0	1	1	0	0	2	0	1	0	0	0	0	1	0	0	1
7021712	1	53	2	2	2	0	2	2	3	2	2	2	2	1	170	70	#NULL!	1	3	0	3	1	3	1	0	0	0	1	0	0	1	0	0	0	1	0	1	0	2	0	1	0	0	0	0	1	0	0	1
7021714	1	18	2	2	1	0	2	2	2	2	2	2	2	1	166	55	35	0	1	0	1	1	3	1	0	1	0	0	0	0	1	0	0	0	1	1	0	0	2	0	1	0	0	1	0	0	0	0	1
7021716	1	42	1	2	1	0	2	2	2	2	2	2	2	1	167	56	35	0	1	0	2	1	3	1	0	0	1	0	0	1	0	0	0	0	1	1	0	0	2	0	1	0	0	1	0	0	0	0	1
7011655	1	38	2	2	1	1	2	2	2	2	2	2	2	1	175	78	96	1	3	0	2	1	2	1	0	0	1	0	0	0	1	0	0	0	1	1	0	0	2	0	1	0	0	0	0	1	0	0	1
7011668	1	54	2	2	3	0	2	2	2	2	2	2	2	1	178	89	#NULL!	1	3	0	3	1	3	1	0	0	0	1	0	0	1	0	0	0	1	0	0	1	2	0	1	0	0	0	0	1	0	0	1
7021711	1	52	1	2	3	1	2	2	2	2	2	2	2	1	163	60	#NULL!	1	2	0	3	1	3	1	0	0	0	1	0	1	0	0	0	0	1	0	0	1	2	0	1	0	0	0	1	0	0	0	1
7021643	1	32	1	2	3	0	2	2	2	2	2	2	2	1	168	70	#NULL!	1	3	0	1	1	1	1	0	1	0	0	0	1	0	0	0	0	1	0	0	1	2	0	1	0	0	0	0	1	0	0	1
7011487	1	21	2	2	1	0	2	2	2	2	2	2	2	1	170	62	90	1	2	0	1	1	1	1	0	1	0	0	0	0	1	0	0	0	1	1	0	0	2	0	1	0	0	0	1	0	0	0	1
7021379	1	55	2	1	1	0	2	2	2	3	2	3	2	1	170	65	69	0	2	0	3	0	1	1	0	0	0	1	0	0	1	0	0	1	0	1	0	0	2	0	1	0	0	0	1	0	0	0	1
7021365	1	27	2	2	1	0	2	2	2	2	2	2	2	1	170	68	60	0	2	0	1	1	2	1	0	1	0	0	0	0	1	0	0	0	1	1	0	0	2	0	1	0	0	0	1	0	0	0	1
7021662	1	30	1	2	3	0	2	3	2	2	2	2	2	1	170	72	70	0	2	0	1	1	1	1	0	1	0	0	0	1	0	0	0	0	1	0	0	1	2	0	1	0	0	0	1	0	0	0	1
7011701	1	49	2	2	1	0	2	2	2	3	3	3	2	1	170	73	90	1	2	0	2	1	2	1	0	0	1	0	0	0	1	0	0	0	1	1	0	0	2	0	1	0	0	0	1	0	0	0	1
7011703	1	31	3	2	3	0	2	2	3	3	3	3	2	1	175	68	70	1	2	0	1	1	3	1	0	1	0	0	0	0	0	1	0	0	1	0	0	1	2	0	1	0	0	0	1	0	0	0	1
7021704	1	24	1	2	1	0	3	3	2	2	2	2	2	1	170	60	70	0	2	0	1	1	2	1	0	1	0	0	0	1	0	0	0	0	1	1	0	0	2	0	1	0	0	0	1	0	0	0	1
7021724	1	26	2	2	1	0	2	2	2	3	3	2	2	1	168	58	60	0	2	0	1	1	2	1	0	1	0	0	0	0	1	0	0	0	1	1	0	0	2	0	1	0	0	0	1	0	0	0	1
7021748	1	30	1	2	1	0	2	2	3	3	3	3	2	1	170	72	70	0	2	0	1	1	3	1	0	1	0	0	0	1	0	0	0	0	1	1	0	0	2	0	1	0	0	0	1	0	0	0	1
7011730	1	66	2	2	1	0	2	2	2	2	2	2	2	1	172	76	#NULL!	1	3	0	4	1	2	1	0	0	0	0	1	0	1	0	0	0	1	1	0	0	2	0	1	0	0	0	0	1	0	0	1
7021444	1	46	2	2	1	1	2	2	2	2	2	2	2	1	175	63	87	0	3	0	2	1	2	1	0	0	1	0	0	0	1	0	0	0	1	1	0	0	2	0	1	0	0	0	0	1	0	0	1
7021708	1	37	2	2	1	0	2	2	2	2	2	2	2	1	162	60	#NULL!	0	2	0	2	1	3	1	0	0	1	0	0	0	1	0	0	0	1	1	0	0	2	0	1	0	0	0	1	0	0	0	1
7010037	1	40	2	2	1	0	2	2	2	2	2	2	2	1	#NULL!	#NULL!	#NULL!	1	3	0	2	1	1	1	0	0	1	0	0	0	1	0	0	0	1	1	0	0	2	0	1	0	0	0	0	1	0	0	1
7010054	1	55	2	2	1	0	2	2	2	3	2	2	2	1	176	92	90	1	3	0	3	1	1	1	0	0	0	1	0	0	1	0	0	0	1	1	0	0	2	0	1	0	0	0	0	1	0	0	1
7010063	1	58	2	2	1	0	1	2	2	2	2	2	2	1	175	75	#NULL!	0	3	0	3	1	3	1	0	0	0	1	0	0	1	0	0	0	1	1	0	0	2	0	1	0	0	0	0	1	0	0	1
7010070	1	48	2	2	1	0	2	2	2	3	2	2	2	2	165	60	75	1	3	0	2	1	2	1	0	0	1	0	0	0	1	0	0	0	1	1	0	0	2	0	1	0	0	0	0	1	0	0	1
7020083	1	28	2	2	3	0	2	2	2	2	2	2	2	1	170	61	80	0	1	0	1	1	1	1	0	1	0	0	0	0	1	0	0	0	1	0	0	1	2	0	1	0	0	1	0	0	0	0	1
7020094	1	41	2	2	2	0	2	2	2	2	2	2	2	1	170	60	#NULL!	0	3	0	2	1	2	1	0	0	1	0	0	0	1	0	0	0	1	0	1	0	2	0	1	0	0	0	0	1	0	0	1
7020243	1	26	2	1	3	0	2	2	2	2	2	2	2	1	176	65	87	0	3	0	1	0	1	1	0	1	0	0	0	0	1	0	0	1	0	0	0	1	2	0	1	0	0	0	0	1	0	0	1
7020246	1	26	2	2	1	0	2	3	3	3	3	3	2	1	175	56	90	0	3	0	1	1	2	1	0	1	0	0	0	0	1	0	0	0	1	1	0	0	2	0	1	0	0	0	0	1	0	0	1
7020247	1	28	2	2	1	0	2	2	2	2	2	2	2	1	170	58	90	0	3	0	1	1	2	1	0	1	0	0	0	0	1	0	0	0	1	1	0	0	2	0	1	0	0	0	0	1	0	0	1
7010248	1	46	2	2	1	0	2	3	3	3	3	3	2	1	168	58	90	1	3	0	2	1	2	1	0	0	1	0	0	0	1	0	0	0	1	1	0	0	2	0	1	0	0	0	0	1	0	0	1
7020257	1	27	2	2	1	0	2	2	2	2	2	2	2	1	165	58	98	1	3	0	1	1	2	1	0	1	0	0	0	0	1	0	0	0	1	1	0	0	2	0	1	0	0	0	0	1	0	0	1
7010253	1	26	2	2	1	0	2	2	2	2	2	2	2	1	168	68	100	1	3	0	1	1	2	1	0	1	0	0	0	0	1	0	0	0	1	1	0	0	2	0	1	0	0	0	0	1	0	0	1
7010255	1	33	2	2	1	0	2	2	2	2	2	2	2	1	175	65	100	1	3	0	1	1	2	1	0	1	0	0	0	0	1	0	0	0	1	1	0	0	2	0	1	0	0	0	0	1	0	0	1
7010252	1	28	2	2	1	0	2	2	2	2	2	2	2	1	165	52	98	1	3	0	1	1	2	1	0	1	0	0	0	0	1	0	0	0	1	1	0	0	2	0	1	0	0	0	0	1	0	0	1
7010279	1	76	2	2	1	0	1	2	2	2	2	2	2	1	167	60	34	1	3	0	4	1	3	1	0	0	0	0	1	0	1	0	0	0	1	1	0	0	2	0	1	0	0	0	0	1	0	0	1
7020238	1	27	1	1	3	0	2	2	2	2	2	2	2	2	#NULL!	#NULL!	#NULL!	1	2	0	1	0	1	1	0	1	0	0	0	1	0	0	0	1	0	0	0	1	2	0	1	0	0	0	1	0	0	0	1
7020233	1	33	2	2	3	0	2	2	2	2	2	2	2	1	#NULL!	#NULL!	#NULL!	0	3	0	1	1	2	1	0	1	0	0	0	0	1	0	0	0	1	0	0	1	2	0	1	0	0	0	0	1	0	0	1
7020298	1	27	2	2	3	0	2	3	3	3	3	3	2	1	169	63	#NULL!	1	3	0	1	1	1	1	0	1	0	0	0	0	1	0	0	0	1	0	0	1	2	0	1	0	0	0	0	1	0	0	1
7.0200425E7	1	25	3	1	2	0	2	3	3	3	3	3	2	1	170	85	90	0	3	0	1	0	2	1	0	1	0	0	0	0	0	1	0	1	0	0	1	0	2	0	1	0	0	0	0	1	0	0	1
7020372	1	45	1	2	3	1	2	3	3	3	3	3	2	1	170	80	#NULL!	0	3	0	2	1	2	1	0	0	1	0	0	1	0	0	0	0	1	0	0	1	2	0	1	0	0	0	0	1	0	0	1
7.0200426E7	1	47	2	2	2	0	3	3	3	3	3	3	2	1	#NULL!	#NULL!	#NULL!	0	3	0	2	1	2	1	0	0	1	0	0	0	1	0	0	0	1	0	1	0	2	0	1	0	0	0	0	1	0	0	1
7020415	1	23	2	1	3	0	2	3	3	3	3	3	2	1	170	50	#NULL!	0	3	0	1	0	2	1	0	1	0	0	0	0	1	0	0	1	0	0	0	1	2	0	1	0	0	0	0	1	0	0	1
7020417	1	22	2	1	3	0	2	3	3	3	3	3	2	1	173	55	#NULL!	0	3	0	1	0	1	1	0	1	0	0	0	0	1	0	0	1	0	0	0	1	2	0	1	0	0	0	0	1	0	0	1
7020418	1	52	2	2	1	0	2	3	3	3	3	3	2	1	167	58	#NULL!	0	3	0	3	1	2	1	0	0	0	1	0	0	1	0	0	0	1	1	0	0	2	0	1	0	0	0	0	1	0	0	1
7020454	1	26	3	2	3	0	2	3	3	3	3	3	2	1	156	45	#NULL!	0	3	0	1	1	2	1	0	1	0	0	0	0	0	1	0	0	1	0	0	1	2	0	1	0	0	0	0	1	0	0	1
7020457	1	32	3	1	2	0	2	3	3	3	3	3	2	1	168	50	#NULL!	0	3	0	1	0	2	1	0	1	0	0	0	0	0	1	0	1	0	0	1	0	2	0	1	0	0	0	0	1	0	0	1
7020458	1	30	2	1	3	0	2	3	3	3	3	3	2	1	172	56	#NULL!	0	3	0	1	0	2	1	0	1	0	0	0	0	1	0	0	1	0	0	0	1	2	0	1	0	0	0	0	1	0	0	1
7020453	1	23	2	1	3	0	2	3	3	3	3	3	2	1	172	76	90	0	3	0	1	0	2	1	0	1	0	0	0	0	1	0	0	1	0	0	0	1	2	0	1	0	0	0	0	1	0	0	1
7020399	1	59	1	1	1	0	2	3	3	3	3	3	2	1	172	62	98	0	3	0	3	0	2	1	0	0	0	1	0	1	0	0	0	1	0	1	0	0	2	0	1	0	0	0	0	1	0	0	1
7020400	1	35	2	2	1	0	2	3	3	3	3	3	2	1	175	65	98	0	3	0	2	1	2	1	0	0	1	0	0	0	1	0	0	0	1	1	0	0	2	0	1	0	0	0	0	1	0	0	1
7010470	1	33	1	2	3	0	2	3	3	3	3	3	2	1	175	62	98	0	3	0	1	1	2	1	0	1	0	0	0	1	0	0	0	0	1	0	0	1	2	0	1	0	0	0	0	1	0	0	1
7010472	1	32	2	2	1	0	2	3	3	3	3	3	2	1	168	64	98	0	3	0	1	1	2	1	0	1	0	0	0	0	1	0	0	0	1	1	0	0	2	0	1	0	0	0	0	1	0	0	1
7010567	1	37	2	2	1	0	2	2	2	2	2	2	2	1	180	89	110	1	3	0	2	1	2	1	0	0	1	0	0	0	1	0	0	0	1	1	0	0	2	0	1	0	0	0	0	1	0	0	1
7020568	1	35	2	2	1	0	2	3	3	3	3	3	2	1	158	58	100	1	3	0	2	1	3	1	0	0	1	0	0	0	1	0	0	0	1	1	0	0	2	0	1	0	0	0	0	1	0	0	1
7020569	1	35	3	2	2	0	3	2	2	3	3	3	2	1	165	65	95	1	3	0	2	1	3	1	0	0	1	0	0	0	0	1	0	0	1	0	1	0	2	0	1	0	0	0	0	1	0	0	1
7010626	1	32	1	2	3	0	2	2	2	2	2	2	2	1	170	50	#NULL!	1	2	0	1	1	3	1	0	1	0	0	0	1	0	0	0	0	1	0	0	1	2	0	1	0	0	0	1	0	0	0	1
7010628	1	51	2	2	3	0	2	2	2	2	2	2	2	1	173	50	#NULL!	1	2	0	3	1	3	1	0	0	0	1	0	0	1	0	0	0	1	0	0	1	2	0	1	0	0	0	1	0	0	0	1
7020654	1	60	2	2	1	0	3	3	3	3	3	3	2	1	#NULL!	#NULL!	#NULL!	0	3	0	3	1	2	1	0	0	0	1	0	0	1	0	0	0	1	1	0	0	2	0	1	0	0	0	0	1	0	0	1
7020643	1	57	2	2	1	0	3	2	2	2	2	2	2	1	175	70	#NULL!	0	3	0	3	1	2	1	0	0	0	1	0	0	1	0	0	0	1	1	0	0	2	0	1	0	0	0	0	1	0	0	1
7010628	1	51	2	2	1	1	2	2	1	2	2	2	2	1	173	53	#NULL!	1	3	0	3	1	3	1	0	0	0	1	0	0	1	0	0	0	1	1	0	0	2	0	1	0	0	0	0	1	0	0	1
7020582	1	32	2	2	3	0	3	3	3	3	3	3	2	1	170	62	98	0	3	0	1	1	2	1	0	1	0	0	0	0	1	0	0	0	1	0	0	1	2	0	1	0	0	0	0	1	0	0	1
7010743	1	38	2	2	2	0	3	3	2	2	2	2	2	1	165	70	#NULL!	1	3	0	2	1	3	1	0	0	1	0	0	0	1	0	0	0	1	0	1	0	2	0	1	0	0	0	0	1	0	0	1
7020750	1	62	2	2	1	0	2	2	2	2	2	3	2	1	173	72	#NULL!	1	3	0	3	1	2	1	0	0	0	1	0	0	1	0	0	0	1	1	0	0	2	0	1	0	0	0	0	1	0	0	1
7010752	1	41	2	2	1	1	2	2	3	2	2	3	2	1	178	89	89	1	3	0	2	1	3	1	0	0	1	0	0	0	1	0	0	0	1	1	0	0	2	0	1	0	0	0	0	1	0	0	1
7020751	1	19	2	1	3	0	2	2	2	2	2	2	2	1	171	58	#NULL!	1	2	0	1	0	1	1	0	1	0	0	0	0	1	0	0	1	0	0	0	1	2	0	1	0	0	0	1	0	0	0	1
7010798	1	58	2	2	1	0	2	2	2	2	2	2	2	1	163	58	35	1	1	0	3	1	3	1	0	0	0	1	0	0	1	0	0	0	1	1	0	0	2	0	1	0	0	1	0	0	0	0	1
701023	1	70	2	1	3	0	3	3	3	3	3	3	2	1	#NULL!	#NULL!	#NULL!	0	1	0	4	0	2	1	0	0	0	0	1	0	1	0	0	1	0	0	0	1	2	0	1	0	0	1	0	0	0	0	1
7020831	1	57	2	2	2	0	3	2	3	2	2	2	2	1	#NULL!	#NULL!	#NULL!	0	3	0	3	1	1	1	0	0	0	1	0	0	1	0	0	0	1	0	1	0	2	0	1	0	0	0	0	1	0	0	1
7020828	1	39	2	1	3	0	3	2	2	3	3	3	2	1	169	67	87	1	2	0	2	0	3	1	0	0	1	0	0	0	1	0	0	1	0	0	0	1	2	0	1	0	0	0	1	0	0	0	1
7010875	1	55	3	2	1	1	3	2	2	3	2	2	2	1	172	74	#NULL!	1	3	0	3	1	3	1	0	0	0	1	0	0	0	1	0	0	1	1	0	0	2	0	1	0	0	0	0	1	0	0	1
7010814	1	49	1	2	2	0	2	2	2	2	2	2	2	1	175	60	#NULL!	1	3	0	2	1	3	1	0	0	1	0	0	1	0	0	0	0	1	0	1	0	2	0	1	0	0	0	0	1	0	0	1
7020814	1	39	3	2	3	0	2	2	2	2	2	2	2	1	170	70	#NULL!	0	3	0	2	1	3	1	0	0	1	0	0	0	0	1	0	0	1	0	0	1	2	0	1	0	0	0	0	1	0	0	1
7010939	1	56	2	1	1	0	2	2	2	2	2	2	2	1	162	72	#NULL!	1	3	0	3	0	3	1	0	0	0	1	0	0	1	0	0	1	0	1	0	0	2	0	1	0	0	0	0	1	0	0	1
7020954	1	24	2	1	3	0	2	2	2	2	2	2	2	1	#NULL!	#NULL!	#NULL!	0	3	0	1	0	3	1	0	1	0	0	0	0	1	0	0	1	0	0	0	1	2	0	1	0	0	0	0	1	0	0	1
7020955	1	27	2	1	3	1	2	2	2	2	2	2	2	1	178	66	#NULL!	0	3	0	1	0	3	1	0	1	0	0	0	0	1	0	0	1	0	0	0	1	2	0	1	0	0	0	0	1	0	0	1
7020956	1	23	2	1	3	0	2	2	2	2	2	2	2	1	180	64	#NULL!	0	3	0	1	0	3	1	0	1	0	0	0	0	1	0	0	1	0	0	0	1	2	0	1	0	0	0	0	1	0	0	1
7020957	1	25	2	1	3	0	2	2	2	2	2	2	2	1	176	64	#NULL!	0	3	0	1	0	3	1	0	1	0	0	0	0	1	0	0	1	0	0	0	1	2	0	1	0	0	0	0	1	0	0	1
7.0201048E7	1	50	2	2	1	0	2	2	2	2	2	2	2	1	160	58	60	0	2	0	3	1	1	1	0	0	0	1	0	0	1	0	0	0	1	1	0	0	2	0	1	0	0	0	1	0	0	0	1
7.0201049E7	1	58	2	2	1	0	2	2	2	2	2	2	2	1	160	60	78	0	2	0	3	1	2	1	0	0	0	1	0	0	1	0	0	0	1	1	0	0	2	0	1	0	0	0	1	0	0	0	1
7.0201051E7	1	46	3	2	1	0	2	2	2	2	2	2	2	1	160	60	68	0	2	0	2	1	2	1	0	0	1	0	0	0	0	1	0	0	1	1	0	0	2	0	1	0	0	0	1	0	0	0	1
7.0201013E7	1	24	2	2	1	0	3	3	3	3	3	3	2	1	165	51	98	0	3	0	1	1	2	1	0	1	0	0	0	0	1	0	0	0	1	1	0	0	2	0	1	0	0	0	0	1	0	0	1
7.0201016E7	1	22	2	1	1	0	3	3	3	3	3	3	2	1	170	52	98	0	3	0	1	0	2	1	0	1	0	0	0	0	1	0	0	1	0	1	0	0	2	0	1	0	0	0	0	1	0	0	1
7021018	1	37	3	2	3	0	2	2	2	2	2	2	2	1	165	52	#NULL!	0	3	0	2	1	3	1	0	0	1	0	0	0	0	1	0	0	1	0	0	1	2	0	1	0	0	0	0	1	0	0	1
7010789	1	28	2	2	3	1	2	2	2	2	2	2	2	1	155	46	#NULL!	1	3	0	1	1	3	1	0	1	0	0	0	0	1	0	0	0	1	0	0	1	2	0	1	0	0	0	0	1	0	0	1
7011099	1	31	3	2	2	0	2	2	2	2	2	2	2	1	164	60	#NULL!	1	3	0	1	1	3	1	0	1	0	0	0	0	0	1	0	0	1	0	1	0	2	0	1	0	0	0	0	1	0	0	1
7021136	1	23	2	1	3	0	2	2	2	2	2	2	2	1	166	56	#NULL!	0	2	0	1	0	1	1	0	1	0	0	0	0	1	0	0	1	0	0	0	1	2	0	1	0	0	0	1	0	0	0	1
7021143	1	45	2	2	3	0	2	2	2	2	2	2	2	1	178	90	#NULL!	1	2	0	2	1	3	1	0	0	1	0	0	0	1	0	0	0	1	0	0	1	2	0	1	0	0	0	1	0	0	0	1
7021139	1	27	2	1	3	0	2	2	2	2	2	2	2	1	166	68	#NULL!	0	3	0	1	0	1	1	0	1	0	0	0	0	1	0	0	1	0	0	0	1	2	0	1	0	0	0	0	1	0	0	1
7021115	1	25	2	1	3	0	2	3	3	3	3	3	2	1	157	64	34	0	1	0	1	0	3	1	0	1	0	0	0	0	1	0	0	1	0	0	0	1	2	0	1	0	0	1	0	0	0	0	1
7021114	1	21	2	1	3	0	2	2	2	2	2	2	2	1	167	56	36	0	1	0	1	0	1	1	0	1	0	0	0	0	1	0	0	1	0	0	0	1	2	0	1	0	0	1	0	0	0	0	1
7021112	1	25	2	1	3	0	2	3	3	3	3	3	2	1	165	56	35	0	1	0	1	0	1	1	0	1	0	0	0	0	1	0	0	1	0	0	0	1	2	0	1	0	0	1	0	0	0	0	1
7021113	1	23	2	1	3	0	2	2	2	2	2	2	2	1	165	55	35	0	1	0	1	0	2	1	0	1	0	0	0	0	1	0	0	1	0	0	0	1	2	0	1	0	0	1	0	0	0	0	1
7021117	1	23	2	1	3	0	2	2	2	2	2	3	2	1	175	65	98	0	3	0	1	0	2	1	0	1	0	0	0	0	1	0	0	1	0	0	0	1	2	0	1	0	0	0	0	1	0	0	1
7021132	1	23	2	1	3	1	2	2	2	2	2	2	2	1	174	77	98	0	3	0	1	0	3	1	0	1	0	0	0	0	1	0	0	1	0	0	0	1	2	0	1	0	0	0	0	1	0	0	1
7021133	1	25	2	1	3	1	2	2	2	2	2	2	2	1	170	66	98	0	3	0	1	0	2	1	0	1	0	0	0	0	1	0	0	1	0	0	0	1	2	0	1	0	0	0	0	1	0	0	1
7021134	1	24	1	1	3	1	2	2	2	2	2	2	2	1	174	68	88	0	3	0	1	0	3	1	0	1	0	0	0	1	0	0	0	1	0	0	0	1	2	0	1	0	0	0	0	1	0	0	1
7020894	1	33	2	2	3	1	2	2	2	2	2	2	2	1	171	78	110	0	3	0	1	1	3	1	0	1	0	0	0	0	1	0	0	0	1	0	0	1	2	0	1	0	0	0	0	1	0	0	1
7010893	1	37	2	2	3	1	2	2	2	2	2	2	2	1	180	88	90	1	3	0	2	1	3	1	0	0	1	0	0	0	1	0	0	0	1	0	0	1	2	0	1	0	0	0	0	1	0	0	1
7020892	1	42	2	2	3	1	2	2	2	3	2	2	2	1	170	80	90	0	3	0	2	1	3	1	0	0	1	0	0	0	1	0	0	0	1	0	0	1	2	0	1	0	0	0	0	1	0	0	1
7021206	1	35	2	2	3	0	2	2	2	2	2	2	2	1	170	56	#NULL!	0	3	0	2	1	3	1	0	0	1	0	0	0	1	0	0	0	1	0	0	1	2	0	1	0	0	0	0	1	0	0	1
7011177	1	41	2	2	1	0	3	3	3	2	2	2	2	1	175	71	100	1	3	0	2	1	2	1	0	0	1	0	0	0	1	0	0	0	1	1	0	0	2	0	1	0	0	0	0	1	0	0	1
7020455	1	34	2	1	3	0	2	2	2	2	2	2	2	1	160	60	#NULL!	0	3	0	1	0	3	1	0	1	0	0	0	0	1	0	0	1	0	0	0	1	2	0	1	0	0	0	0	1	0	0	1
702456	1	33	3	2	2	1	2	2	2	2	2	2	2	1	160	50	#NULL!	0	3	0	1	1	3	1	0	1	0	0	0	0	0	1	0	0	1	0	1	0	2	0	1	0	0	0	0	1	0	0	1
7020559	1	27	2	2	3	1	2	2	2	2	2	2	2	1	173	54	#NULL!	0	3	0	1	1	3	1	0	1	0	0	0	0	1	0	0	0	1	0	0	1	2	0	1	0	0	0	0	1	0	0	1
7010561	1	52	2	2	1	0	1	2	3	2	2	2	2	1	174	55	#NULL!	1	3	0	3	1	3	1	0	0	0	1	0	0	1	0	0	0	1	1	0	0	2	0	1	0	0	0	0	1	0	0	1
7010713	1	34	2	2	3	0	2	2	2	2	2	2	2	1	164	52	#NULL!	1	3	0	1	1	3	1	0	1	0	0	0	0	1	0	0	0	1	0	0	1	2	0	1	0	0	0	0	1	0	0	1
7021352	1	45	1	2	3	0	3	3	2	2	2	2	2	1	165	64	102	0	3	0	2	1	2	1	0	0	1	0	0	1	0	0	0	0	1	0	0	1	2	0	1	0	0	0	0	1	0	0	1
7021612	1	57	3	2	2	0	2	2	2	2	2	2	2	1	176	60	#NULL!	0	2	0	3	1	2	1	0	0	0	1	0	0	0	1	0	0	1	0	1	0	2	0	1	0	0	0	1	0	0	0	1
7021601	1	44	2	2	1	0	2	2	2	2	2	2	2	1	162	55	#NULL!	0	2	0	2	1	2	1	0	0	1	0	0	0	1	0	0	0	1	1	0	0	2	0	1	0	0	0	1	0	0	0	1
7011452	1	47	2	1	1	0	2	2	2	2	2	2	2	1	175	77	100	1	3	0	2	0	2	1	0	0	1	0	0	0	1	0	0	1	0	1	0	0	2	0	1	0	0	0	0	1	0	0	1
7021536	1	32	2	2	1	0	2	2	2	2	2	2	2	1	175	65	100	0	3	0	1	1	2	1	0	1	0	0	0	0	1	0	0	0	1	1	0	0	2	0	1	0	0	0	0	1	0	0	1
7021539	1	31	1	2	3	0	2	2	2	2	2	2	2	1	175	72	100	0	3	0	1	1	2	1	0	1	0	0	0	1	0	0	0	0	1	0	0	1	2	0	1	0	0	0	0	1	0	0	1
7021436	1	51	1	2	2	0	2	2	2	2	2	2	2	1	174	50	#NULL!	0	3	0	3	1	3	1	0	0	0	1	0	1	0	0	0	0	1	0	1	0	2	0	1	0	0	0	0	1	0	0	1
7021466	1	36	3	2	2	0	2	2	2	2	2	2	2	1	174	48	#NULL!	0	3	0	2	1	3	1	0	0	1	0	0	0	0	1	0	0	1	0	1	0	2	0	1	0	0	0	0	1	0	0	1
7011631	1	20	2	1	1	0	3	2	2	2	2	2	2	1	168	61	100	1	3	0	1	0	2	1	0	1	0	0	0	0	1	0	0	1	0	1	0	0	2	0	1	0	0	0	0	1	0	0	1
7021660	1	18	2	1	1	0	2	3	3	3	3	3	2	1	165	61	98	0	3	0	1	0	1	1	0	1	0	0	0	0	1	0	0	1	0	1	0	0	2	0	1	0	0	0	0	1	0	0	1
05010372	1	37	1	2	3	1	2	2	1	3	2	2	2	1	180	80	87	0	3	0	2	1	3	1	0	0	1	0	0	1	0	0	0	0	1	0	0	1	2	0	1	0	0	0	0	1	1	0	0
05011737	1	78	4	2	1	1	1	2	1	2	2	1	2	1	162	73	94	0	3	0	4	1	1	1	0	0	0	0	1	0	0	0	1	0	1	1	0	0	2	0	1	0	0	0	0	1	1	0	0
05011551	1	36	1	2	3	0	2	2	2	2	2	3	2	1	164	62	84	0	3	0	2	1	2	1	0	0	1	0	0	1	0	0	0	0	1	0	0	1	2	0	1	0	0	0	0	1	1	0	0
05010002	1	19	1	1	3	0	2	2	2	2	2	2	2	1	172	55	74	0	3	0	1	0	1	1	0	1	0	0	0	1	0	0	0	1	0	0	0	1	2	0	1	0	0	0	0	1	1	0	0
05011428	1	24	1	1	3	0	2	2	1	2	2	2	2	1	180	60	72	0	3	0	1	0	1	1	0	1	0	0	0	1	0	0	0	1	0	0	0	1	2	0	1	0	0	0	0	1	1	0	0
05010994	1	25	1	2	3	1	3	3	3	3	3	3	2	1	#NULL!	#NULL!	#NULL!	0	1	0	1	1	2	1	0	1	0	0	0	1	0	0	0	0	1	0	0	1	2	0	1	0	0	1	0	0	1	0	0
05010993	1	36	1	2	3	0	2	2	2	2	2	2	2	1	#NULL!	#NULL!	#NULL!	0	3	0	2	1	2	1	0	0	1	0	0	1	0	0	0	0	1	0	0	1	2	0	1	0	0	0	0	1	1	0	0
05011800	1	49	1	2	1	0	3	3	3	3	3	3	2	1	#NULL!	#NULL!	#NULL!	0	3	0	2	1	1	1	0	0	1	0	0	1	0	0	0	0	1	1	0	0	2	0	1	0	0	0	0	1	1	0	0
05010806	1	34	1	2	3	0	2	2	2	2	2	2	2	1	168	75	93	0	3	0	1	1	2	1	0	1	0	0	0	1	0	0	0	0	1	0	0	1	2	0	1	0	0	0	0	1	1	0	0
05011180	1	56	1	2	3	0	1	2	1	3	2	3	2	1	170	72	89	0	3	0	3	1	3	1	0	0	0	1	0	1	0	0	0	0	1	0	0	1	2	0	1	0	0	0	0	1	1	0	0
05010311	1	18	1	1	3	0	2	2	2	2	2	2	2	1	179	78	82	0	3	0	1	0	1	1	0	1	0	0	0	1	0	0	0	1	0	0	0	1	2	0	1	0	0	0	0	1	1	0	0
05011985	1	55	1	2	3	1	3	3	3	3	3	2	2	1	169	65	89	0	2	0	3	1	2	1	0	0	0	1	0	1	0	0	0	0	1	0	0	1	2	0	1	0	0	0	1	0	1	0	0
05011365	1	31	1	2	3	1	2	2	1	2	2	2	2	1	170	78	80	0	3	0	1	1	1	1	0	1	0	0	0	1	0	0	0	0	1	0	0	1	2	0	1	0	0	0	0	1	1	0	0
01051189	1	68	1	2	1	0	2	2	1	2	2	2	2	1	168	61	81	0	3	0	4	1	1	1	0	0	0	0	1	1	0	0	0	0	1	1	0	0	2	0	1	0	0	0	0	1	1	0	0
05011366	1	58	1	2	3	1	2	1	2	2	2	1	2	1	175	60	76	0	3	0	3	1	1	1	0	0	0	1	0	1	0	0	0	0	1	0	0	1	2	0	1	0	0	0	0	1	1	0	0
05010497	1	35	1	2	3	1	1	2	2	2	2	2	2	1	168	60	89	0	3	0	2	1	2	1	0	0	1	0	0	1	0	0	0	0	1	0	0	1	2	0	1	0	0	0	0	1	1	0	0
05011987	1	50	1	2	2	0	2	2	2	2	2	2	1	1	172	80	34	0	3	0	3	1	1	1	0	0	0	1	0	1	0	0	0	0	1	0	1	0	2	0	1	0	0	0	0	1	1	0	0
05010434	1	32	1	2	3	0	2	2	2	2	2	2	2	1	171	#NULL!	90	0	3	0	1	1	2	1	0	1	0	0	0	1	0	0	0	0	1	0	0	1	2	0	1	0	0	0	0	1	1	0	0
05010500	1	23	1	1	3	1	2	2	2	2	2	2	2	1	178	55	84	0	3	0	1	0	1	1	0	1	0	0	0	1	0	0	0	1	0	0	0	1	2	0	1	0	0	0	0	1	1	0	0
05011368	1	33	1	1	3	1	2	2	2	2	2	2	2	1	178	75	76	0	3	0	1	0	1	1	0	1	0	0	0	1	0	0	0	1	0	0	0	1	2	0	1	0	0	0	0	1	1	0	0
05010005	1	45	1	2	3	1	2	2	2	2	2	2	2	1	170	65	80	0	3	0	2	1	3	1	0	0	1	0	0	1	0	0	0	0	1	0	0	1	2	0	1	0	0	0	0	1	1	0	0
0501436	1	43	1	2	3	1	2	1	1	3	3	3	2	1	170	70	90	0	3	0	2	1	2	1	0	0	1	0	0	1	0	0	0	0	1	0	0	1	2	0	1	0	0	0	0	1	1	0	0
05011001	1	41	1	2	3	0	3	3	3	3	3	3	2	1	169	70	#NULL!	0	3	0	2	1	3	1	0	0	1	0	0	1	0	0	0	0	1	0	0	1	2	0	1	0	0	0	0	1	1	0	0
05011370	1	51	1	2	2	1	2	2	2	2	2	2	2	1	168	60	76	0	3	0	3	1	1	1	0	0	0	1	0	1	0	0	0	0	1	0	1	0	2	0	1	0	0	0	0	1	1	0	0
05011429	1	44	1	2	3	0	2	2	3	2	2	2	2	1	165	66	80	0	3	0	2	1	3	1	0	0	1	0	0	1	0	0	0	0	1	0	0	1	2	0	1	0	0	0	0	1	1	0	0
05010314	1	48	1	2	3	1	2	2	1	2	2	2	2	1	181	78	104	1	3	0	2	1	3	1	0	0	1	0	0	1	0	0	0	0	1	0	0	1	2	0	1	0	0	0	0	1	1	0	0
05010501	1	54	1	2	1	0	2	2	3	2	2	1	2	1	168	64	88	0	3	0	3	1	1	1	0	0	0	1	0	1	0	0	0	0	1	1	0	0	2	0	1	0	0	0	0	1	1	0	0
05010441	1	25	1	2	3	0	2	2	2	2	2	2	2	1	178	80	88	0	3	0	1	1	2	1	0	1	0	0	0	1	0	0	0	0	1	0	0	1	2	0	1	0	0	0	0	1	1	0	0
05010560	1	48	1	2	3	1	1	2	1	2	2	2	2	1	174	72	92	0	3	0	2	1	2	1	0	0	1	0	0	1	0	0	0	0	1	0	0	1	2	0	1	0	0	0	0	1	1	0	0
05010187	1	39	1	2	3	1	2	2	1	2	2	2	2	1	185	90	45	0	3	0	2	1	3	1	0	0	1	0	0	1	0	0	0	0	1	0	0	1	2	0	1	0	0	0	0	1	1	0	0
05011432	1	57	1	2	2	0	2	2	2	2	2	2	2	1	165	90	95	0	3	0	3	1	2	1	0	0	0	1	0	1	0	0	0	0	1	0	1	0	2	0	1	0	0	0	0	1	1	0	0
05010438	1	75	1	3	1	0	2	2	2	2	2	2	2	1	165	60	85	1	3	0	4	1	1	1	0	0	0	0	1	1	0	0	0	0	1	1	0	0	2	0	1	0	0	0	0	1	1	0	0
05011434	1	38	1	2	2	0	2	2	2	3	2	2	2	1	172	68	80	0	3	0	2	1	2	1	0	0	1	0	0	1	0	0	0	0	1	0	1	0	2	0	1	0	0	0	0	1	1	0	0
05011493	1	32	1	2	3	1	2	2	2	2	2	2	2	1	180	95	#NULL!	0	3	0	1	1	3	1	0	1	0	0	0	1	0	0	0	0	1	0	0	1	2	0	1	0	0	0	0	1	1	0	0
05011495	1	55	1	2	3	1	2	2	2	3	2	2	2	1	175	68	95	0	3	0	3	1	3	1	0	0	0	1	0	1	0	0	0	0	1	0	0	1	2	0	1	0	0	0	0	1	1	0	0
05010562	1	42	1	2	2	1	2	2	3	2	2	2	2	1	179	72	86	0	3	0	2	1	3	1	0	0	1	0	0	1	0	0	0	0	1	0	1	0	2	0	1	0	0	0	0	1	1	0	0
05010931	1	48	1	2	3	0	2	2	2	2	2	2	2	1	173	72	110	0	3	0	2	1	3	1	0	0	1	0	0	1	0	0	0	0	1	0	0	1	2	0	1	0	0	0	0	1	1	0	0
05010003	1	51	1	2	3	0	1	2	1	2	2	2	2	1	170	65	95	0	3	0	3	1	2	1	0	0	0	1	0	1	0	0	0	0	1	0	0	1	2	0	1	0	0	0	0	1	1	0	0
05010874	1	34	1	2	3	1	3	3	3	3	3	3	2	1	#NULL!	#NULL!	#NULL!	0	3	0	1	1	2	1	0	1	0	0	0	1	0	0	0	0	1	0	0	1	2	0	1	0	0	0	0	1	1	0	0
05021491	1	35	1	2	3	0	3	3	3	3	3	3	2	1	#NULL!	#NULL!	#NULL!	0	3	0	2	1	3	1	0	0	1	0	0	1	0	0	0	0	1	0	0	1	2	0	1	0	0	0	0	1	1	0	0
05011002	1	58	1	2	3	1	3	3	3	3	3	3	2	1	#NULL!	#NULL!	#NULL!	0	3	0	3	1	2	1	0	0	0	1	0	1	0	0	0	0	1	0	0	1	2	0	1	0	0	0	0	1	1	0	0
05011436	1	48	1	2	3	0	3	3	2	2	2	2	2	1	174	85	89	0	3	0	2	1	2	1	0	0	1	0	0	1	0	0	0	0	1	0	0	1	2	0	1	0	0	0	0	1	1	0	0
05011437	1	53	1	2	3	0	2	2	3	2	2	2	2	1	169	90	91	0	3	0	3	1	2	1	0	0	0	1	0	1	0	0	0	0	1	0	0	1	2	0	1	0	0	0	0	1	1	0	0
05010011	1	49	1	2	3	1	1	2	2	2	2	2	2	1	165	65	90	0	3	0	2	1	2	1	0	0	1	0	0	1	0	0	0	0	1	0	0	1	2	0	1	0	0	0	0	1	1	0	0
05011055	1	54	1	2	3	1	2	2	2	2	2	2	2	1	178	73	90	1	3	0	3	1	3	1	0	0	0	1	0	1	0	0	0	0	1	0	0	1	2	0	1	0	0	0	0	1	1	0	0
05	1	27	1	2	3	1	2	2	2	2	2	2	2	1	175	90	102	0	3	0	1	1	3	1	0	1	0	0	0	1	0	0	0	0	1	0	0	1	2	0	1	0	0	0	0	1	1	0	0
05010444	1	30	1	2	3	0	2	2	2	2	2	2	2	1	178	80	85	0	3	0	1	1	2	1	0	1	0	0	0	1	0	0	0	0	1	0	0	1	2	0	1	0	0	0	0	1	1	0	0
05010807	1	50	1	2	3	1	2	1	2	3	2	2	2	1	172	65	102	0	3	0	3	1	2	1	0	0	0	1	0	1	0	0	0	0	1	0	0	1	2	0	1	0	0	0	0	1	1	0	0
05011240	1	52	1	2	3	0	2	1	3	2	2	2	2	1	167	63	85	0	3	0	3	1	3	1	0	0	0	1	0	1	0	0	0	0	1	0	0	1	2	0	1	0	0	0	0	1	1	0	0
05010565	1	56	1	2	2	0	2	2	2	2	2	2	2	1	168	66.5	94	1	3	0	3	1	2	1	0	0	0	1	0	1	0	0	0	0	1	0	1	0	2	0	1	0	0	0	0	1	1	0	0
05010935	1	52	1	2	2	1	2	2	2	2	2	2	2	1	167	66	90	0	3	0	3	1	2	1	0	0	0	1	0	1	0	0	0	0	1	0	1	0	2	0	1	0	0	0	0	1	1	0	0
05011241	1	53	1	1	2	0	2	1	2	2	2	2	2	1	173	59	83	0	3	0	3	0	3	1	0	0	0	1	0	1	0	0	0	1	0	0	1	0	2	0	1	0	0	0	0	1	1	0	0
05010568	1	27	1	2	3	1	2	2	3	2	2	2	2	1	173	76	96	0	3	0	1	1	3	1	0	1	0	0	0	1	0	0	0	0	1	0	0	1	2	0	1	0	0	0	0	1	1	0	0
05011991	1	36	1	2	3	0	2	2	2	2	2	2	2	1	168	80	94	0	3	0	2	1	2	1	0	0	1	0	0	1	0	0	0	0	1	0	0	1	2	0	1	0	0	0	0	1	1	0	0
05011026	1	54	1	2	3	0	2	2	2	2	2	2	2	1	#NULL!	#NULL!	#NULL!	0	1	0	3	1	1	1	0	0	0	1	0	1	0	0	0	0	1	0	0	1	2	0	1	0	0	1	0	0	1	0	0
05010457	1	48	1	2	3	0	2	2	2	2	2	2	2	1	175	75	90	0	3	0	2	1	3	1	0	0	1	0	0	1	0	0	0	0	1	0	0	1	2	0	1	0	0	0	0	1	1	0	0
05010570	1	22	1	1	3	0	3	3	3	3	3	3	2	1	#NULL!	#NULL!	#NULL!	0	3	0	1	0	1	1	0	1	0	0	0	1	0	0	0	1	0	0	0	1	2	0	1	0	0	0	0	1	1	0	0
05011009	1	53	1	2	3	0	2	2	2	2	2	2	2	1	156	56	31	0	3	0	3	1	2	1	0	0	0	1	0	1	0	0	0	0	1	0	0	1	2	0	1	0	0	0	0	1	1	0	0
05011994	1	31	1	2	3	0	2	2	2	2	2	2	2	1	170	85	98	0	3	0	1	1	2	1	0	1	0	0	0	1	0	0	0	0	1	0	0	1	2	0	1	0	0	0	0	1	1	0	0
05011993	1	22	1	1	3	0	2	2	2	2	2	2	2	1	170	52	73	0	3	0	1	0	1	1	0	1	0	0	0	1	0	0	0	1	0	0	0	1	2	0	1	0	0	0	0	1	1	0	0
05011995	1	22	1	1	3	0	2	2	2	2	2	2	2	1	170	60	73	0	2	0	1	0	1	1	0	1	0	0	0	1	0	0	0	1	0	0	0	1	2	0	1	0	0	0	1	0	1	0	0
05010566	1	27	1	2	3	1	2	2	2	2	2	2	2	1	173	68	#NULL!	0	3	0	1	1	2	1	0	1	0	0	0	1	0	0	0	0	1	0	0	1	2	0	1	0	0	0	0	1	1	0	0
05010876	1	40	1	2	3	1	2	2	2	2	2	2	2	1	170	75	100	0	3	0	2	1	2	1	0	0	1	0	0	1	0	0	0	0	1	0	0	1	2	0	1	0	0	0	0	1	1	0	0
05010575	1	20	1	1	3	0	2	2	2	2	2	2	2	1	178	71	80	0	3	0	1	0	1	1	0	1	0	0	0	1	0	0	0	1	0	0	0	1	2	0	1	0	0	0	0	1	1	0	0
05011308	1	55	1	2	3	0	3	3	3	3	3	3	2	1	#NULL!	#NULL!	#NULL!	0	3	0	3	1	2	1	0	0	0	1	0	1	0	0	0	0	1	0	0	1	2	0	1	0	0	0	0	1	1	0	0
05010577	1	35	1	2	3	0	2	2	2	2	2	2	2	1	176	76	88	0	3	0	2	1	3	1	0	0	1	0	0	1	0	0	0	0	1	0	0	1	2	0	1	0	0	0	0	1	1	0	0
05011012	1	52	1	2	2	0	2	3	3	3	3	3	2	1	162	54	30	0	1	0	3	1	1	1	0	0	0	1	0	1	0	0	0	0	1	0	1	0	2	0	1	0	0	1	0	0	1	0	0
05010626	1	27	1	2	3	0	2	2	2	2	2	2	2	1	172	75	97	0	3	0	1	1	2	1	0	1	0	0	0	1	0	0	0	0	1	0	0	1	2	0	1	0	0	0	0	1	1	0	0
05011020	1	39	1	2	2	0	2	2	2	2	2	2	2	1	180	82	#NULL!	0	3	0	2	1	2	1	0	0	1	0	0	1	0	0	0	0	1	0	1	0	2	0	1	0	0	0	0	1	1	0	0
05011012	1	52	1	2	1	0	3	3	3	3	3	3	2	1	#NULL!	#NULL!	#NULL!	0	3	0	3	1	3	1	0	0	0	1	0	1	0	0	0	0	1	1	0	0	2	0	1	0	0	0	0	1	1	0	0
05011017	1	35	1	2	3	0	3	3	3	3	3	3	2	1	#NULL!	#NULL!	#NULL!	0	3	0	2	1	3	1	0	0	1	0	0	1	0	0	0	0	1	0	0	1	2	0	1	0	0	0	0	1	1	0	0
05011443	1	31	1	2	3	0	2	2	2	2	2	2	2	1	175	80	100	0	3	0	1	1	2	1	0	1	0	0	0	1	0	0	0	0	1	0	0	1	2	0	1	0	0	0	0	1	1	0	0
05011444	1	34	1	2	3	0	2	2	2	2	2	2	2	1	159	60	80	0	3	0	1	1	2	1	0	1	0	0	0	1	0	0	0	0	1	0	0	1	2	0	1	0	0	0	0	1	1	0	0
05011499	1	34	1	2	3	1	3	3	3	3	3	3	2	1	#NULL!	#NULL!	#NULL!	0	3	0	1	1	2	1	0	1	0	0	0	1	0	0	0	0	1	0	0	1	2	0	1	0	0	0	0	1	1	0	0
05010464	1	45	1	2	3	0	2	2	3	3	3	2	2	1	170	80	90	0	3	0	2	1	3	1	0	0	1	0	0	1	0	0	0	0	1	0	0	1	2	0	1	0	0	0	0	1	1	0	0
05011304	1	49	1	2	3	0	2	2	2	2	2	2	2	1	170	74	90	0	3	0	2	1	3	1	0	0	1	0	0	1	0	0	0	0	1	0	0	1	2	0	1	0	0	0	0	1	1	0	0
05010466	1	48	1	2	2	0	2	2	2	2	2	2	2	1	174	91	90	0	3	0	2	1	2	1	0	0	1	0	0	1	0	0	0	0	1	0	1	0	2	0	1	0	0	0	0	1	1	0	0
05010941	1	26	1	1	3	1	2	2	2	2	2	2	2	1	#NULL!	#NULL!	#NULL!	0	3	0	1	0	2	1	0	1	0	0	0	1	0	0	0	1	0	0	0	1	2	0	1	0	0	0	0	1	1	0	0
05011038	1	43	1	2	3	0	3	3	3	3	3	3	2	1	#NULL!	#NULL!	#NULL!	0	3	0	2	1	2	1	0	0	1	0	0	1	0	0	0	0	1	0	0	1	2	0	1	0	0	0	0	1	1	0	0
05011037	1	28	1	2	3	0	2	2	2	2	2	2	2	1	#NULL!	#NULL!	#NULL!	0	3	0	1	1	1	1	0	1	0	0	0	1	0	0	0	0	1	0	0	1	2	0	1	0	0	0	0	1	1	0	0
05011040	1	25	1	1	3	0	3	3	3	3	3	3	2	1	#NULL!	#NULL!	#NULL!	0	3	0	1	0	1	1	0	1	0	0	0	1	0	0	0	1	0	0	0	1	2	0	1	0	0	0	0	1	1	0	0
05011039	1	26	1	1	3	0	3	3	3	3	3	3	2	1	#NULL!	#NULL!	#NULL!	0	3	0	1	0	2	1	0	1	0	0	0	1	0	0	0	1	0	0	0	1	2	0	1	0	0	0	0	1	1	0	0
05010512	1	59	1	2	1	0	2	2	3	2	2	2	2	1	175	72	95	1	3	0	3	1	1	1	0	0	0	1	0	1	0	0	0	0	1	1	0	0	2	0	1	0	0	0	0	1	1	0	0
05010630	1	34	1	2	3	1	2	2	2	2	2	2	2	1	180	75	102	0	3	0	1	1	3	1	0	1	0	0	0	1	0	0	0	0	1	0	0	1	2	0	1	0	0	0	0	1	1	0	0
05010631	1	39	1	2	3	1	3	2	2	2	2	2	2	1	170	76	105	0	3	0	2	1	3	1	0	0	1	0	0	1	0	0	0	0	1	0	0	1	2	0	1	0	0	0	0	1	1	0	0
05010450	1	52	1	2	2	0	2	2	2	2	2	2	2	1	168	80	90	0	3	0	3	1	3	1	0	0	0	1	0	1	0	0	0	0	1	0	1	0	2	0	1	0	0	0	0	1	1	0	0
05010451	1	43	1	2	2	0	2	2	2	2	2	2	2	1	175	75	90	0	3	0	2	1	2	1	0	0	1	0	0	1	0	0	0	0	1	0	1	0	2	0	1	0	0	0	0	1	1	0	0
05010649	1	31	1	2	3	1	2	2	3	2	2	2	2	1	182	65	88	0	3	0	1	1	3	1	0	1	0	0	0	1	0	0	0	0	1	0	0	1	2	0	1	0	0	0	0	1	1	0	0
05010651	1	33	1	2	3	1	2	2	2	2	2	2	2	1	178	80	90	0	3	0	1	1	3	1	0	1	0	0	0	1	0	0	0	0	1	0	0	1	2	0	1	0	0	0	0	1	1	0	0
05010652	1	33	1	2	3	1	2	2	2	2	2	2	2	1	168	75	92	0	3	0	1	1	3	1	0	1	0	0	0	1	0	0	0	0	1	0	0	1	2	0	1	0	0	0	0	1	1	0	0
05010654	1	53	1	2	2	1	3	3	2	2	2	2	2	1	168	80	90	1	3	0	3	1	3	1	0	0	0	1	0	1	0	0	0	0	1	0	1	0	2	0	1	0	0	0	0	1	1	0	0
05010479	1	28	1	2	3	0	2	2	2	2	2	2	2	1	185	95	95	0	3	0	1	1	2	1	0	1	0	0	0	1	0	0	0	0	1	0	0	1	2	0	1	0	0	0	0	1	1	0	0
05010477	1	46	1	2	3	0	2	2	2	2	2	2	2	1	176	85	95	0	3	0	2	1	3	1	0	0	1	0	0	1	0	0	0	0	1	0	0	1	2	0	1	0	0	0	0	1	1	0	0
05010643	1	70	1	2	2	0	1	2	2	2	2	3	2	1	160	59	96	0	3	0	4	1	3	1	0	0	0	0	1	1	0	0	0	0	1	0	1	0	2	0	1	0	0	0	0	1	1	0	0
05010018	1	21	1	1	3	0	2	2	2	2	2	2	2	1	183	90	110	1	3	0	1	0	1	1	0	1	0	0	0	1	0	0	0	1	0	0	0	1	2	0	1	0	0	0	0	1	1	0	0
05010019	1	54	1	2	3	0	2	2	2	2	2	2	2	1	172	85	100	0	3	0	3	1	3	1	0	0	0	1	0	1	0	0	0	0	1	0	0	1	2	0	1	0	0	0	0	1	1	0	0
05010028	1	44	1	2	3	1	2	2	2	2	2	2	2	1	178	95	102	1	3	0	2	1	2	1	0	0	1	0	0	1	0	0	0	0	1	0	0	1	2	0	1	0	0	0	0	1	1	0	0
05010035	1	46	1	2	3	0	2	2	2	2	3	2	2	1	160	52	79	1	3	0	2	1	2	1	0	0	1	0	0	1	0	0	0	0	1	0	0	1	2	0	1	0	0	0	0	1	1	0	0
05010036	1	19	1	1	3	0	2	2	2	2	2	2	2	1	171	65	76	1	3	0	1	0	1	1	0	1	0	0	0	1	0	0	0	1	0	0	0	1	2	0	1	0	0	0	0	1	1	0	0
05010323	1	49	1	2	3	1	1	1	1	2	2	2	2	1	168	80	96	0	3	0	2	1	2	1	0	0	1	0	0	1	0	0	0	0	1	0	0	1	2	0	1	0	0	0	0	1	1	0	0
05010042	1	53	1	2	3	0	2	2	2	2	2	2	2	1	165	70	89	0	3	0	3	1	3	1	0	0	0	1	0	1	0	0	0	0	1	0	0	1	2	0	1	0	0	0	0	1	1	0	0
05010043	1	21	1	1	3	0	3	3	3	3	3	3	2	1	#NULL!	#NULL!	#NULL!	0	3	0	1	0	1	1	0	1	0	0	0	1	0	0	0	1	0	0	0	1	2	0	1	0	0	0	0	1	1	0	0
05010048	1	47	1	2	3	0	2	2	1	2	2	2	2	1	175	57	80	0	3	0	2	1	3	1	0	0	1	0	0	1	0	0	0	0	1	0	0	1	2	0	1	0	0	0	0	1	1	0	0
05011327	1	20	1	1	3	0	2	2	2	2	2	2	2	1	185	75	78	0	3	0	1	0	1	1	0	1	0	0	0	1	0	0	0	1	0	0	0	1	2	0	1	0	0	0	0	1	1	0	0
05010332	1	31	1	2	3	1	2	2	2	2	2	2	2	1	178	78	83	0	3	0	1	1	3	1	0	1	0	0	0	1	0	0	0	0	1	0	0	1	2	0	1	0	0	0	0	1	1	0	0
05010508	1	44	1	2	3	0	2	2	2	2	2	2	2	1	180	60	82	0	3	0	2	1	3	1	0	0	1	0	0	1	0	0	0	0	1	0	0	1	2	0	1	0	0	0	0	1	1	0	0
05011333	1	44	1	2	3	1	2	2	2	2	2	2	2	1	170	85	90	0	3	0	2	1	3	1	0	0	1	0	0	1	0	0	0	0	1	0	0	1	2	0	1	0	0	0	0	1	1	0	0
05011336	1	56	1	2	3	0	3	2	2	2	2	2	2	1	170	78	100	1	3	0	3	1	2	1	0	0	0	1	0	1	0	0	0	0	1	0	0	1	2	0	1	0	0	0	0	1	1	0	0
05010486	1	51	1	2	2	1	2	2	3	2	2	3	2	1	170	90	90	0	3	0	3	1	1	1	0	0	0	1	0	1	0	0	0	0	1	0	1	0	2	0	1	0	0	0	0	1	1	0	0
05010491	1	59	1	2	3	0	2	2	2	2	2	2	2	1	160	58	65	0	3	0	3	1	1	1	0	0	0	1	0	1	0	0	0	0	1	0	0	1	2	0	1	0	0	0	0	1	1	0	0
05010492	1	46	1	2	3	0	2	2	2	2	2	2	2	1	172	70	90	0	3	0	2	1	2	1	0	0	1	0	0	1	0	0	0	0	1	0	0	1	2	0	1	0	0	0	0	1	1	0	0
05010494	1	32	1	2	3	0	2	2	2	2	2	2	2	1	175	81	95	0	3	0	1	1	2	1	0	1	0	0	0	1	0	0	0	0	1	0	0	1	2	0	1	0	0	0	0	1	1	0	0
05011339	1	21	1	1	3	0	2	2	2	2	2	2	2	1	183	60	90	0	3	0	1	0	1	1	0	1	0	0	0	1	0	0	0	1	0	0	0	1	2	0	1	0	0	0	0	1	1	0	0
05010327	1	50	1	2	3	1	2	2	2	3	2	2	2	1	178	84	93	1	3	0	3	1	2	1	0	0	0	1	0	1	0	0	0	0	1	0	0	1	2	0	1	0	0	0	0	1	1	0	0
05010328	1	20	1	1	3	0	2	2	2	2	2	2	2	1	184	85	80	0	1	0	1	0	1	1	0	1	0	0	0	1	0	0	0	1	0	0	0	1	2	0	1	0	0	1	0	0	1	0	0
05010334	1	52	1	2	3	1	2	2	2	2	2	2	2	1	181	72	85	0	3	0	3	1	3	1	0	0	0	1	0	1	0	0	0	0	1	0	0	1	2	0	1	0	0	0	0	1	1	0	0
05010655	1	45	1	2	3	1	2	2	3	2	2	2	2	1	170	68	86	1	3	0	2	1	1	1	0	0	1	0	0	1	0	0	0	0	1	0	0	1	2	0	1	0	0	0	0	1	1	0	0
05011193	1	35	1	2	3	0	2	2	2	2	2	2	2	1	172	70	85	0	3	0	2	1	2	1	0	0	1	0	0	1	0	0	0	0	1	0	0	1	2	0	1	0	0	0	0	1	1	0	0
05011194	1	63	1	2	2	0	2	2	2	2	2	2	2	1	#NULL!	#NULL!	#NULL!	0	3	0	3	1	2	1	0	0	0	1	0	1	0	0	0	0	1	0	1	0	2	0	1	0	0	0	0	1	1	0	0
05010656	1	41	1	2	3	0	2	2	2	2	2	2	2	1	178	74	88	1	3	0	2	1	3	1	0	0	1	0	0	1	0	0	0	0	1	0	0	1	2	0	1	0	0	0	0	1	1	0	0
05010337	1	41	1	2	2	1	2	2	2	2	2	2	2	1	170	50	108	0	3	0	2	1	3	1	0	0	1	0	0	1	0	0	0	0	1	0	1	0	2	0	1	0	0	0	0	1	1	0	0
05010338	1	53	1	2	3	1	2	2	2	2	2	2	2	1	178	82.5	105	0	3	0	3	1	3	1	0	0	0	1	0	1	0	0	0	0	1	0	0	1	2	0	1	0	0	0	0	1	1	0	0
05010340	1	31	1	2	3	1	2	2	2	2	2	2	2	1	178	90	100	0	3	0	1	1	3	1	0	1	0	0	0	1	0	0	0	0	1	0	0	1	2	0	1	0	0	0	0	1	1	0	0
05010881	1	34	1	2	3	1	3	2	2	2	2	2	2	2	178	98	43	1	3	0	1	1	3	1	0	1	0	0	0	1	0	0	0	0	1	0	0	1	2	0	1	0	0	0	0	1	1	0	0
05011500	1	59	1	2	3	0	3	3	3	3	3	3	2	1	#NULL!	#NULL!	#NULL!	0	3	0	3	1	2	1	0	0	0	1	0	1	0	0	0	0	1	0	0	1	2	0	1	0	0	0	0	1	1	0	0
05011340	1	64	1	2	3	0	1	1	2	2	2	2	2	1	163	70	90	0	3	0	3	1	3	1	0	0	0	1	0	1	0	0	0	0	1	0	0	1	2	0	1	0	0	0	0	1	1	0	0
05010346	1	49	1	2	3	1	2	2	1	2	2	2	2	1	170	73	93	0	3	0	2	1	3	1	0	0	1	0	0	1	0	0	0	0	1	0	0	1	2	0	1	0	0	0	0	1	1	0	0
05011043	1	30	1	2	3	1	2	3	3	2	2	2	2	1	172	90	104	0	3	0	1	1	3	1	0	1	0	0	0	1	0	0	0	0	1	0	0	1	2	0	1	0	0	0	0	1	1	0	0
05010027	1	48	1	2	3	1	2	2	2	1	2	3	2	1	176	65	86	0	3	0	2	1	3	1	0	0	1	0	0	1	0	0	0	0	1	0	0	1	2	0	1	0	0	0	0	1	1	0	0
05010586	1	51	1	2	3	0	2	2	2	3	2	2	2	1	175	70	86	0	3	0	3	1	3	1	0	0	0	1	0	1	0	0	0	0	1	0	0	1	2	0	1	0	0	0	0	1	1	0	0
05010883	1	53	1	2	2	0	2	2	2	1	2	2	2	1	172	75	40	1	3	0	3	1	2	1	0	0	0	1	0	1	0	0	0	0	1	0	1	0	2	0	1	0	0	0	0	1	1	0	0
05011374	1	32	1	2	3	0	2	2	2	2	2	2	2	1	178	50	83	1	3	0	1	1	3	1	0	1	0	0	0	1	0	0	0	0	1	0	0	1	2	0	1	0	0	0	0	1	1	0	0
05010817	1	63	1	2	3	0	3	3	3	3	3	3	2	1	#NULL!	#NULL!	#NULL!	0	3	0	3	1	1	1	0	0	0	1	0	1	0	0	0	0	1	0	0	1	2	0	1	0	0	0	0	1	1	0	0
05011375	1	35	1	2	3	0	2	2	2	2	2	3	2	1	175	75	80	1	3	0	2	1	2	1	0	0	1	0	0	1	0	0	0	0	1	0	0	1	2	0	1	0	0	0	0	1	1	0	0
05010354	1	53	1	2	2	1	1	2	2	2	2	2	2	1	170	83	84	0	3	0	3	1	3	1	0	0	0	1	0	1	0	0	0	0	1	0	1	0	2	0	1	0	0	0	0	1	1	0	0
05010607	1	61	1	2	2	0	2	2	2	2	2	2	2	1	175	69	86	0	3	0	3	1	2	1	0	0	0	1	0	1	0	0	0	0	1	0	1	0	2	0	1	0	0	0	0	1	1	0	0
05010820	1	40	1	2	3	1	3	3	3	3	3	3	2	1	#NULL!	#NULL!	#NULL!	0	3	0	2	1	2	1	0	0	1	0	0	1	0	0	0	0	1	0	0	1	2	0	1	0	0	0	0	1	1	0	0
05010819	1	37	1	2	3	0	3	3	3	3	3	3	2	1	#NULL!	#NULL!	#NULL!	0	3	0	2	1	2	1	0	0	1	0	0	1	0	0	0	0	1	0	0	1	2	0	1	0	0	0	0	1	1	0	0
05010599	1	29	1	2	3	0	2	2	2	2	2	2	2	1	163	51	75	0	3	0	1	1	3	1	0	1	0	0	0	1	0	0	0	0	1	0	0	1	2	0	1	0	0	0	0	1	1	0	0
05010628	1	21	1	1	3	0	2	2	2	2	2	2	2	1	186	65	88	1	3	0	1	0	1	1	0	1	0	0	0	1	0	0	0	1	0	0	0	1	2	0	1	0	0	0	0	1	1	0	0
05010629	1	38	1	2	3	1	2	2	2	2	2	2	2	1	175	72	90	1	3	0	2	1	3	1	0	0	1	0	0	1	0	0	0	0	1	0	0	1	2	0	1	0	0	0	0	1	1	0	0
05010516	1	53	1	2	3	0	1	2	1	1	1	1	2	1	167	64	84	0	3	0	3	1	3	1	0	0	0	1	0	1	0	0	0	0	1	0	0	1	2	0	1	0	0	0	0	1	1	0	0
05010031	1	56	1	2	3	0	2	2	2	2	2	2	2	1	180	70	89	0	3	0	3	1	3	1	0	0	0	1	0	1	0	0	0	0	1	0	0	1	2	0	1	0	0	0	0	1	1	0	0
05010664	1	41	1	2	3	1	2	1	2	2	2	2	2	2	175	73.5	90	1	3	0	2	1	3	1	0	0	1	0	0	1	0	0	0	0	1	0	0	1	2	0	1	0	0	0	0	1	1	0	0
05011227	1	68	1	2	2	1	2	2	3	3	3	3	2	1	168	58	89	1	3	0	4	1	1	1	0	0	0	0	1	1	0	0	0	0	1	0	1	0	2	0	1	0	0	0	0	1	1	0	0
05010353	1	40	1	2	3	1	2	2	2	2	2	2	2	1	170	75	95	0	3	0	2	1	3	1	0	0	1	0	0	1	0	0	0	0	1	0	0	1	2	0	1	0	0	0	0	1	1	0	0
05010666	1	65	1	2	2	1	2	2	2	3	2	2	2	2	170	62.5	80	1	3	0	4	1	3	1	0	0	0	0	1	1	0	0	0	0	1	0	1	0	2	0	1	0	0	0	0	1	1	0	0
05011747	1	37	1	2	3	1	2	2	2	2	2	2	2	1	172	81	96	0	3	0	2	1	2	1	0	0	1	0	0	1	0	0	0	0	1	0	0	1	2	0	1	0	0	0	0	1	1	0	0
05011748	1	73	1	2	1	1	2	2	2	2	2	3	2	1	162	54	76	0	3	0	4	1	1	1	0	0	0	0	1	1	0	0	0	0	1	1	0	0	2	0	1	0	0	0	0	1	1	0	0
05011751	1	52	1	2	2	1	2	2	2	2	2	2	2	1	171	77.6	95	0	3	0	3	1	3	1	0	0	0	1	0	1	0	0	0	0	1	0	1	0	2	0	1	0	0	0	0	1	1	0	0
05011753	1	51	1	2	3	1	2	2	2	2	2	2	2	1	175	80	94	0	3	0	3	1	3	1	0	0	0	1	0	1	0	0	0	0	1	0	0	1	2	0	1	0	0	0	0	1	1	0	0
05010999	1	34	1	2	3	0	2	2	2	2	2	2	2	1	#NULL!	#NULL!	#NULL!	0	2	0	1	1	3	1	0	1	0	0	0	1	0	0	0	0	1	0	0	1	2	0	1	0	0	0	1	0	1	0	0
05010659	1	21	1	1	3	0	2	2	2	2	2	2	2	1	170	55	90	1	3	0	1	0	1	1	0	1	0	0	0	1	0	0	0	1	0	0	0	1	2	0	1	0	0	0	0	1	1	0	0
05010359	1	42	1	2	3	1	2	2	2	2	2	2	2	1	176	65	80	0	3	0	2	1	3	1	0	0	1	0	0	1	0	0	0	0	1	0	0	1	2	0	1	0	0	0	0	1	1	0	0
05010361	1	60	1	2	2	1	2	2	1	2	2	2	2	1	175	75	90	0	3	0	3	1	3	1	0	0	0	1	0	1	0	0	0	0	1	0	1	0	2	0	1	0	0	0	0	1	1	0	0
05010366	1	35	1	2	3	1	2	2	1	2	2	2	2	1	168	75	95	0	3	0	2	1	3	1	0	0	1	0	0	1	0	0	0	0	1	0	0	1	2	0	1	0	0	0	0	1	1	0	0
05011047	1	79	1	3	3	0	2	2	2	2	2	2	2	1	168	64	80	0	3	0	4	1	3	1	0	0	0	0	1	1	0	0	0	0	1	0	0	1	2	0	1	0	0	0	0	1	1	0	0
05011376	1	36	1	2	3	0	2	2	2	2	2	2	2	1	170	72	75	1	3	0	2	1	1	1	0	0	1	0	0	1	0	0	0	0	1	0	0	1	2	0	1	0	0	0	0	1	1	0	0
05010678	1	42	1	2	1	0	3	3	3	2	2	2	2	1	173	68	105	1	3	0	2	1	2	1	0	0	1	0	0	1	0	0	0	0	1	1	0	0	2	0	1	0	0	0	0	1	1	0	0
05011802	1	32	1	2	3	1	2	2	3	2	2	2	2	1	170	71	85	0	3	0	1	1	2	1	0	1	0	0	0	1	0	0	0	0	1	0	0	1	2	0	1	0	0	0	0	1	1	0	0
05011379	1	66	1	2	1	0	2	1	2	2	2	2	2	1	159	64	70	1	3	0	4	1	1	1	0	0	0	0	1	1	0	0	0	0	1	1	0	0	2	0	1	0	0	0	0	1	1	0	0
05011380	1	68	1	2	2	0	2	2	2	2	2	2	2	1	163	76	73	1	3	0	4	1	1	1	0	0	0	0	1	1	0	0	0	0	1	0	1	0	2	0	1	0	0	0	0	1	1	0	0
05011382	1	33	1	2	3	0	2	2	2	2	2	2	2	1	178	76	74	1	3	0	1	1	1	1	0	1	0	0	0	1	0	0	0	0	1	0	0	1	2	0	1	0	0	0	0	1	1	0	0
05011381	1	50	1	2	1	0	3	2	3	2	2	2	2	1	158	63	69	1	3	0	3	1	1	1	0	0	0	1	0	1	0	0	0	0	1	1	0	0	2	0	1	0	0	0	0	1	1	0	0
05011228	1	22	1	1	3	0	3	3	3	3	3	3	2	1	180	65	79	1	3	0	1	0	1	1	0	1	0	0	0	1	0	0	0	1	0	0	0	1	2	0	1	0	0	0	0	1	1	0	0
05010885	1	59	1	2	2	1	2	2	2	1	2	2	2	1	165	60	90	1	3	0	3	1	1	1	0	0	0	1	0	1	0	0	0	0	1	0	1	0	2	0	1	0	0	0	0	1	1	0	0
05010886	1	44	1	2	2	0	1	2	2	2	2	2	2	1	176	85	33	1	3	0	2	1	1	1	0	0	1	0	0	1	0	0	0	0	1	0	1	0	2	0	1	0	0	0	0	1	1	0	0
05011346	1	25	1	1	3	1	2	2	2	2	2	2	2	1	170	63	77	0	3	0	1	0	1	1	0	1	0	0	0	1	0	0	0	1	0	0	0	1	2	0	1	0	0	0	0	1	1	0	0
05011234	1	58	1	2	2	0	1	2	3	3	3	3	2	1	173	75	90	1	3	0	3	1	2	1	0	0	0	1	0	1	0	0	0	0	1	0	1	0	2	0	1	0	0	0	0	1	1	0	0
05011243	1	54	1	2	3	1	1	1	2	2	2	2	2	1	171	67.5	#NULL!	0	3	0	3	1	3	1	0	0	0	1	0	1	0	0	0	0	1	0	0	1	2	0	1	0	0	0	0	1	1	0	0
05011239	1	36	1	2	3	1	2	2	2	2	2	2	2	1	179	82	90	1	3	0	2	1	3	1	0	0	1	0	0	1	0	0	0	0	1	0	0	1	2	0	1	0	0	0	0	1	1	0	0
05011256	1	25	1	2	3	1	2	2	2	2	2	2	2	1	170	64	#NULL!	0	1	0	1	1	3	1	0	1	0	0	0	1	0	0	0	0	1	0	0	1	2	0	1	0	0	1	0	0	1	0	0
05011257	1	65	1	2	3	1	1	1	2	2	2	2	2	1	169	82	#NULL!	0	3	0	4	1	1	1	0	0	0	0	1	1	0	0	0	0	1	0	0	1	2	0	1	0	0	0	0	1	1	0	0
05011265	1	51	1	2	2	1	1	2	1	2	1	2	2	1	166	76.5	#NULL!	0	3	0	3	1	3	1	0	0	0	1	0	1	0	0	0	0	1	0	1	0	2	0	1	0	0	0	0	1	1	0	0
05010609	1	61	1	2	3	0	2	1	3	2	2	2	2	1	174	75	88	1	3	0	3	1	3	1	0	0	0	1	0	1	0	0	0	0	1	0	0	1	2	0	1	0	0	0	0	1	1	0	0
05011253	1	60	1	1	1	1	2	2	2	2	2	2	2	1	176	72	#NULL!	0	3	0	3	0	3	1	0	0	0	1	0	1	0	0	0	1	0	1	0	0	2	0	1	0	0	0	0	1	1	0	0
05011254	1	54	1	2	1	1	2	2	2	2	2	2	2	1	176	68	#NULL!	0	3	0	3	1	3	1	0	0	0	1	0	1	0	0	0	0	1	1	0	0	2	0	1	0	0	0	0	1	1	0	0
05050658	1	41	1	2	3	0	2	2	2	2	2	2	2	1	176	72	90	1	3	0	2	1	3	1	0	0	1	0	0	1	0	0	0	0	1	0	0	1	2	0	1	0	0	0	0	1	1	0	0
05011266	1	59	1	2	1	1	2	2	2	2	2	2	2	1	176	74	#NULL!	0	3	0	3	1	3	1	0	0	0	1	0	1	0	0	0	0	1	1	0	0	2	0	1	0	0	0	0	1	1	0	0
05011209	1	42	1	2	2	0	2	2	2	2	2	2	2	1	180	85	95	0	3	0	2	1	3	1	0	0	1	0	0	1	0	0	0	0	1	0	1	0	2	0	1	0	0	0	0	1	1	0	0
05011196	1	32	1	2	3	0	2	2	2	2	2	2	2	1	180	60	90	0	3	0	1	1	3	1	0	1	0	0	0	1	0	0	0	0	1	0	0	1	2	0	1	0	0	0	0	1	1	0	0
05011197	1	24	1	1	3	0	2	2	2	2	2	2	2	1	183	84	98	0	3	0	1	0	2	1	0	1	0	0	0	1	0	0	0	1	0	0	0	1	2	0	1	0	0	0	0	1	1	0	0
05011204	1	37	1	2	3	0	2	2	2	2	2	2	2	1	168	69	98	0	3	0	2	1	3	1	0	0	1	0	0	1	0	0	0	0	1	0	0	1	2	0	1	0	0	0	0	1	1	0	0
05011203	1	32	1	2	3	0	2	2	2	2	2	2	2	1	178	60	85	0	3	0	1	1	2	1	0	1	0	0	0	1	0	0	0	0	1	0	0	1	2	0	1	0	0	0	0	1	1	0	0
05011201	1	53	1	2	3	0	2	2	2	2	2	2	2	1	167	77	98	0	3	0	3	1	2	1	0	0	0	1	0	1	0	0	0	0	1	0	0	1	2	0	1	0	0	0	0	1	1	0	0
05011199	1	53	1	2	2	0	2	2	2	2	2	2	2	1	176	80	92	0	3	0	3	1	2	1	0	0	0	1	0	1	0	0	0	0	1	0	1	0	2	0	1	0	0	0	0	1	1	0	0
05011250	1	71	1	2	3	0	1	2	2	2	2	2	2	1	169	77	#NULL!	0	3	0	4	1	1	1	0	0	0	0	1	1	0	0	0	0	1	0	0	1	2	0	1	0	0	0	0	1	1	0	0
05011251	1	70	1	2	2	0	1	2	2	2	2	1	2	1	169	67	#NULL!	0	3	0	4	1	1	1	0	0	0	0	1	1	0	0	0	0	1	0	1	0	2	0	1	0	0	0	0	1	1	0	0
05011261	1	61	1	2	3	0	2	2	2	2	2	2	2	1	172	72	#NULL!	0	3	0	3	1	1	1	0	0	0	1	0	1	0	0	0	0	1	0	0	1	2	0	1	0	0	0	0	1	1	0	0
05011263	1	65	1	2	3	0	1	1	2	2	2	2	2	1	162	69	#NULL!	0	3	0	4	1	1	1	0	0	0	0	1	1	0	0	0	0	1	0	0	1	2	0	1	0	0	0	0	1	1	0	0
05011271	1	69	4	2	3	1	2	2	2	2	2	2	2	1	161	62	#NULL!	0	3	0	4	1	1	1	0	0	0	0	1	0	0	0	1	0	1	0	0	1	2	0	1	0	0	0	0	1	1	0	0
05011224	1	54	1	2	2	0	2	2	2	2	2	2	2	1	160	55	70	0	3	0	3	1	2	1	0	0	0	1	0	1	0	0	0	0	1	0	1	0	2	0	1	0	0	0	0	1	1	0	0
05011121	1	39	1	2	2	0	2	2	2	2	2	2	2	1	170	77	90	0	3	0	2	1	2	1	0	0	1	0	0	1	0	0	0	0	1	0	1	0	2	0	1	0	0	0	0	1	1	0	0
05011213	1	59	1	2	1	0	2	2	2	2	2	2	2	1	165	80	90	0	3	0	3	1	2	1	0	0	0	1	0	1	0	0	0	0	1	1	0	0	2	0	1	0	0	0	0	1	1	0	0
05011215	1	63	1	2	2	0	2	2	2	2	2	2	2	1	160	65	90	0	3	0	3	1	1	1	0	0	0	1	0	1	0	0	0	0	1	0	1	0	2	0	1	0	0	0	0	1	1	0	0
05011217	1	66	1	2	2	0	2	2	2	2	2	2	2	1	173	78.5	92	0	3	0	4	1	2	1	0	0	0	0	1	1	0	0	0	0	1	0	1	0	2	0	1	0	0	0	0	1	1	0	0
05011218	1	76	1	2	1	0	2	2	2	2	2	2	2	1	174	74	90	0	3	0	4	1	2	1	0	0	0	0	1	1	0	0	0	0	1	1	0	0	2	0	1	0	0	0	0	1	1	0	0
05011618	1	34	1	2	3	1	2	2	2	2	2	2	2	1	175	65	80	0	3	0	1	1	3	1	0	1	0	0	0	1	0	0	0	0	1	0	0	1	2	0	1	0	0	0	0	1	1	0	0
05010871	1	27	1	2	3	0	2	2	2	2	2	3	2	1	160	59	90	0	3	0	1	1	1	1	0	1	0	0	0	1	0	0	0	0	1	0	0	1	2	0	1	0	0	0	0	1	1	0	0
05011620	1	49	1	2	2	0	2	2	2	2	2	2	2	1	160	56	82	0	3	0	2	1	1	1	0	0	1	0	0	1	0	0	0	0	1	0	1	0	2	0	1	0	0	0	0	1	1	0	0
05011552	1	35	1	2	3	1	2	2	2	2	2	3	2	1	180	80	103	0	3	0	2	1	2	1	0	0	1	0	0	1	0	0	0	0	1	0	0	1	2	0	1	0	0	0	0	1	1	0	0
05010872	1	20	1	1	3	0	2	2	2	2	2	2	2	1	178	70	23	0	3	0	1	0	1	1	0	1	0	0	0	1	0	0	0	1	0	0	0	1	2	0	1	0	0	0	0	1	1	0	0
05010888	1	54	1	1	2	0	2	2	2	2	2	2	2	1	165	62	24	0	3	0	3	0	1	1	0	0	0	1	0	1	0	0	0	1	0	0	1	0	2	0	1	0	0	0	0	1	1	0	0
05010890	1	56	1	2	1	0	2	2	2	2	2	2	2	1	168	60	90	0	3	0	3	1	1	1	0	0	0	1	0	1	0	0	0	0	1	1	0	0	2	0	1	0	0	0	0	1	1	0	0
05010891	1	56	1	2	1	0	2	2	2	2	2	2	2	1	168	70	28	0	3	0	3	1	1	1	0	0	0	1	0	1	0	0	0	0	1	1	0	0	2	0	1	0	0	0	0	1	1	0	0
05010615	1	55	1	2	2	0	2	2	3	2	2	2	2	1	160	60	89	0	3	0	3	1	3	1	0	0	0	1	0	1	0	0	0	0	1	0	1	0	2	0	1	0	0	0	0	1	1	0	0
05011399	1	31	1	2	3	0	3	3	2	3	3	3	2	1	179	90	90	1	3	0	1	1	1	1	0	1	0	0	0	1	0	0	0	0	1	0	0	1	2	0	1	0	0	0	0	1	1	0	0
05011400	1	54	1	2	3	0	3	2	2	2	2	2	2	1	162	65	100	1	1	0	3	1	1	1	0	0	0	1	0	1	0	0	0	0	1	0	0	1	2	0	1	0	0	1	0	0	1	0	0
05011398	1	34	1	2	3	0	3	3	2	2	2	2	2	1	178	65	80	1	3	0	1	1	2	1	0	1	0	0	0	1	0	0	0	0	1	0	0	1	2	0	1	0	0	0	0	1	1	0	0
05011385	1	46	1	2	2	0	2	2	2	2	2	2	2	1	175	68	80	1	2	0	2	1	2	1	0	0	1	0	0	1	0	0	0	0	1	0	1	0	2	0	1	0	0	0	1	0	1	0	0
05011386	1	18	1	1	3	0	3	2	2	2	2	2	2	1	179	64	79	1	2	0	1	0	1	1	0	1	0	0	0	1	0	0	0	1	0	0	0	1	2	0	1	0	0	0	1	0	1	0	0
05011397	1	57	1	2	2	0	2	3	2	2	2	3	2	1	167	74	102	1	3	0	3	1	1	1	0	0	0	1	0	1	0	0	0	0	1	0	1	0	2	0	1	0	0	0	0	1	1	0	0
05011396	1	57	1	2	3	0	2	2	2	2	3	2	2	1	169	70	106	1	3	0	3	1	1	1	0	0	0	1	0	1	0	0	0	0	1	0	0	1	2	0	1	0	0	0	0	1	1	0	0
05011395	1	53	1	2	3	0	3	3	3	3	2	2	2	1	175	70	100	1	3	0	3	1	1	1	0	0	0	1	0	1	0	0	0	0	1	0	0	1	2	0	1	0	0	0	0	1	1	0	0
05011388	1	60	1	2	1	0	3	3	3	3	3	2	2	1	168	64	94	1	3	0	3	1	1	1	0	0	0	1	0	1	0	0	0	0	1	1	0	0	2	0	1	0	0	0	0	1	1	0	0
05011390	1	31	1	1	2	0	2	2	3	2	2	3	2	1	168	75	104	1	1	0	1	0	2	1	0	1	0	0	0	1	0	0	0	1	0	0	1	0	2	0	1	0	0	1	0	0	1	0	0
05010365	1	23	1	1	3	0	2	2	2	2	2	2	2	1	182	70	87	0	3	0	1	0	3	1	0	1	0	0	0	1	0	0	0	1	0	0	0	1	2	0	1	0	0	0	0	1	1	0	0
05010821	1	39	1	2	3	1	2	1	1	1	2	2	2	1	170	85	93	1	3	0	2	1	3	1	0	0	1	0	0	1	0	0	0	0	1	0	0	1	2	0	1	0	0	0	0	1	1	0	0
05011803	1	56	1	2	3	1	1	2	2	2	2	2	2	1	175	82	96	0	3	0	3	1	3	1	0	0	0	1	0	1	0	0	0	0	1	0	0	1	2	0	1	0	0	0	0	1	1	0	0
05011015	1	33	1	2	3	1	2	2	2	2	2	2	2	1	178	80	92	0	3	0	1	1	3	1	0	1	0	0	0	1	0	0	0	0	1	0	0	1	2	0	1	0	0	0	0	1	1	0	0
05011402	1	38	1	2	2	1	2	2	2	2	2	2	2	1	178	72	102	1	3	0	2	1	1	1	0	0	1	0	0	1	0	0	0	0	1	0	1	0	2	0	1	0	0	0	0	1	1	0	0
05010590	1	43	1	2	3	1	2	2	3	2	2	2	2	1	173	75	88	0	3	0	2	1	3	1	0	0	1	0	0	1	0	0	0	0	1	0	0	1	2	0	1	0	0	0	0	1	1	0	0
05010892	1	27	1	1	3	0	2	2	2	2	2	3	2	1	170	70	34	1	3	0	1	0	1	1	0	1	0	0	0	1	0	0	0	1	0	0	0	1	2	0	1	0	0	0	0	1	1	0	0
05011349	1	22	1	1	3	0	3	3	3	3	3	3	2	1	#NULL!	#NULL!	#NULL!	0	3	0	1	0	1	1	0	1	0	0	0	1	0	0	0	1	0	0	0	1	2	0	1	0	0	0	0	1	1	0	0
05010893	1	30	1	2	3	0	1	2	2	2	2	2	2	1	164	65	33	1	3	0	1	1	1	1	0	1	0	0	0	1	0	0	0	0	1	0	0	1	2	0	1	0	0	0	0	1	1	0	0
05011739	1	68	1	2	1	1	1	2	2	2	2	2	2	1	169	79	90	1	3	0	4	1	2	1	0	0	0	0	1	1	0	0	0	0	1	1	0	0	2	0	1	0	0	0	0	1	1	0	0
05011740	1	54	1	2	2	0	2	2	2	2	2	2	2	1	168	66	86	0	3	0	3	1	3	1	0	0	0	1	0	1	0	0	0	0	1	0	1	0	2	0	1	0	0	0	0	1	1	0	0
05010894	1	39	1	2	3	0	3	3	3	3	3	3	2	1	175	82	34	1	3	0	2	1	1	1	0	0	1	0	0	1	0	0	0	0	1	0	0	1	2	0	1	0	0	0	0	1	1	0	0
05011008	1	54	1	2	3	0	2	2	2	2	2	2	2	1	160	57	90	0	3	0	3	1	2	1	0	0	0	1	0	1	0	0	0	0	1	0	0	1	2	0	1	0	0	0	0	1	1	0	0
05011351	1	39	1	2	3	1	2	2	2	2	2	3	2	1	175	65	80	0	3	0	2	1	3	1	0	0	1	0	0	1	0	0	0	0	1	0	0	1	2	0	1	0	0	0	0	1	1	0	0
05011372	1	60	1	2	3	0	2	2	2	2	2	2	2	1	178	66	88	1	3	0	3	1	1	1	0	0	0	1	0	1	0	0	0	0	1	0	0	1	2	0	1	0	0	0	0	1	1	0	0
05011370	1	53	1	2	3	0	2	1	3	2	2	2	2	1	180	80	109	1	3	0	3	1	2	1	0	0	0	1	0	1	0	0	0	0	1	0	0	1	2	0	1	0	0	0	0	1	1	0	0
05011754	1	49	1	2	3	1	2	2	2	2	2	2	2	1	170	84	86	0	3	0	2	1	3	1	0	0	1	0	0	1	0	0	0	0	1	0	0	1	2	0	1	0	0	0	0	1	1	0	0
05011863	1	59	1	2	2	1	2	2	2	2	2	2	2	1	165	65	#NULL!	0	3	0	3	1	1	1	0	0	0	1	0	1	0	0	0	0	1	0	1	0	2	0	1	0	0	0	0	1	1	0	0
05010896	1	32	1	2	3	0	3	3	3	3	3	3	2	1	180	60	33	1	3	0	1	1	1	1	0	1	0	0	0	1	0	0	0	0	1	0	0	1	2	0	1	0	0	0	0	1	1	0	0
05010898	1	31	1	2	3	0	3	3	3	3	3	3	2	1	175	78	34	1	3	0	1	1	2	1	0	1	0	0	0	1	0	0	0	0	1	0	0	1	2	0	1	0	0	0	0	1	1	0	0
05010518	1	54	1	2	2	1	2	2	2	2	2	2	2	1	172	75	94	0	3	0	3	1	3	1	0	0	0	1	0	1	0	0	0	0	1	0	1	0	2	0	1	0	0	0	0	1	1	0	0
05010522	1	62	1	2	3	1	1	2	1	2	2	1	2	1	170	70	89	1	3	0	3	1	1	1	0	0	0	1	0	1	0	0	0	0	1	0	0	1	2	0	1	0	0	0	0	1	1	0	0
05011828	1	50	1	2	3	1	2	2	2	2	2	2	2	1	170	67	85	0	3	0	3	1	3	1	0	0	0	1	0	1	0	0	0	0	1	0	0	1	2	0	1	0	0	0	0	1	1	0	0
05010899	1	52	1	2	3	0	3	3	3	2	2	2	2	1	175	75	33	1	3	0	3	1	1	1	0	0	0	1	0	1	0	0	0	0	1	0	0	1	2	0	1	0	0	0	0	1	1	0	0
05010900	1	34	1	2	3	0	2	2	2	2	2	2	2	1	176	79	34	0	3	0	1	1	1	1	0	1	0	0	0	1	0	0	0	0	1	0	0	1	2	0	1	0	0	0	0	1	1	0	0
05010901	1	21	1	1	3	0	2	2	2	2	2	2	2	1	178	78	34	0	3	0	1	0	1	1	0	1	0	0	0	1	0	0	0	1	0	0	0	1	2	0	1	0	0	0	0	1	1	0	0
05011562	1	36	1	2	3	1	2	2	2	2	2	2	2	1	175	71	86	0	2	0	2	1	2	1	0	0	1	0	0	1	0	0	0	0	1	0	0	1	2	0	1	0	0	0	1	0	1	0	0
05011563	1	45	1	2	3	0	2	2	2	2	2	2	2	1	163	60	98	0	3	0	2	1	2	1	0	0	1	0	0	1	0	0	0	0	1	0	0	1	2	0	1	0	0	0	0	1	1	0	0
05010902	1	20	1	1	3	0	2	2	2	2	2	2	2	1	180	78	33	0	3	0	1	0	1	1	0	1	0	0	0	1	0	0	0	1	0	0	0	1	2	0	1	0	0	0	0	1	1	0	0
05011407	1	25	1	2	3	0	2	2	2	2	2	2	2	1	180	50	90	1	3	0	1	1	2	1	0	1	0	0	0	1	0	0	0	0	1	0	0	1	2	0	1	0	0	0	0	1	1	0	0
05010905	1	50	1	2	3	0	3	3	3	3	2	2	2	1	176	76	34	0	3	0	3	1	2	1	0	0	0	1	0	1	0	0	0	0	1	0	0	1	2	0	1	0	0	0	0	1	1	0	0
05010909	1	33	1	2	3	0	2	2	2	2	2	3	2	1	178	80	34	0	3	0	1	1	2	1	0	1	0	0	0	1	0	0	0	0	1	0	0	1	2	0	1	0	0	0	0	1	1	0	0
05010070	1	57	1	2	3	1	2	2	1	2	2	2	2	1	168	62.5	82	0	3	0	3	1	3	1	0	0	0	1	0	1	0	0	0	0	1	0	0	1	2	0	1	0	0	0	0	1	1	0	0
05010079	1	52	1	2	3	0	2	2	2	2	2	2	2	1	170	73	82	0	3	0	3	1	3	1	0	0	0	1	0	1	0	0	0	0	1	0	0	1	2	0	1	0	0	0	0	1	1	0	0
05011410	1	38	1	2	3	0	3	3	3	3	3	3	2	1	#NULL!	#NULL!	#NULL!	1	3	0	2	1	1	1	0	0	1	0	0	1	0	0	0	0	1	0	0	1	2	0	1	0	0	0	0	1	1	0	0
05011565	1	20	1	1	3	0	2	2	2	2	2	2	2	1	165	61	97	0	3	0	1	0	1	1	0	1	0	0	0	1	0	0	0	1	0	0	0	1	2	0	1	0	0	0	0	1	1	0	0
05010913	1	52	1	2	3	0	2	2	2	2	2	2	2	1	175	78	34	0	3	0	3	1	2	1	0	0	0	1	0	1	0	0	0	0	1	0	0	1	2	0	1	0	0	0	0	1	1	0	0
05011361	1	64	3	2	3	0	2	2	2	3	2	2	2	1	176	75	85	0	3	0	3	1	2	1	0	0	0	1	0	0	0	1	0	0	1	0	0	1	2	0	1	0	0	0	0	1	1	0	0
05011571	1	34	1	2	3	1	2	2	1	2	2	2	2	1	172	80	98	0	3	0	1	1	3	1	0	1	0	0	0	1	0	0	0	0	1	0	0	1	2	0	1	0	0	0	0	1	1	0	0
05011359	1	62	3	2	2	0	1	2	1	3	2	2	2	1	#NULL!	#NULL!	#NULL!	0	3	0	3	1	2	1	0	0	0	1	0	0	0	1	0	0	1	0	1	0	2	0	1	0	0	0	0	1	1	0	0
05010084	1	64	1	2	1	1	2	2	2	2	2	2	2	1	170	66	84	0	3	0	3	1	1	1	0	0	0	1	0	1	0	0	0	0	1	1	0	0	2	0	1	0	0	0	0	1	1	0	0
05010075	1	63	1	2	2	0	2	2	2	2	2	2	2	1	171	82	88	0	3	0	3	1	1	1	0	0	0	1	0	1	0	0	0	0	1	0	1	0	2	0	1	0	0	0	0	1	1	0	0
05010077	1	63	1	2	1	1	2	2	2	2	2	2	2	1	160	75	81	0	3	0	3	1	1	1	0	0	0	1	0	1	0	0	0	0	1	1	0	0	2	0	1	0	0	0	0	1	1	0	0
05011411	1	46	1	2	3	0	2	2	2	2	2	2	2	1	180	80	109	1	3	0	2	1	2	1	0	0	1	0	0	1	0	0	0	0	1	0	0	1	2	0	1	0	0	0	0	1	1	0	0
05010119	1	56	1	2	3	1	2	2	2	2	3	2	2	2	172	73	83	0	3	0	3	1	2	1	0	0	0	1	0	1	0	0	0	0	1	0	0	1	2	0	1	0	0	0	0	1	1	0	0
05010917	1	20	1	1	3	0	2	2	2	2	2	2	2	1	178	75	33	0	3	0	1	0	1	1	0	1	0	0	0	1	0	0	0	1	0	0	0	1	2	0	1	0	0	0	0	1	1	0	0
05010092	1	66	1	2	1	1	2	2	2	2	2	2	2	1	173	69	82	0	3	0	4	1	1	1	0	0	0	0	1	1	0	0	0	0	1	1	0	0	2	0	1	0	0	0	0	1	1	0	0
05010094	1	48	1	2	3	0	2	2	2	2	2	2	2	1	178	74	81	0	3	0	2	1	3	1	0	0	1	0	0	1	0	0	0	0	1	0	0	1	2	0	1	0	0	0	0	1	1	0	0
05010095	1	47	1	2	3	0	2	2	2	2	2	2	2	1	165	86.9	96	0	3	0	2	1	3	1	0	0	1	0	0	1	0	0	0	0	1	0	0	1	2	0	1	0	0	0	0	1	1	0	0
05010111	1	53	1	2	3	0	2	2	2	2	2	2	2	1	172	68	81	0	3	0	3	1	3	1	0	0	0	1	0	1	0	0	0	0	1	0	0	1	2	0	1	0	0	0	0	1	1	0	0
05010120	1	58	1	2	3	1	2	2	2	2	2	2	2	1	172	82	86	0	3	0	3	1	3	1	0	0	0	1	0	1	0	0	0	0	1	0	0	1	2	0	1	0	0	0	0	1	1	0	0
05010099	1	66	1	2	2	0	2	2	2	3	2	2	2	1	160	70	84	0	3	0	4	1	1	1	0	0	0	0	1	1	0	0	0	0	1	0	1	0	2	0	1	0	0	0	0	1	1	0	0
05010100	1	50	1	2	3	1	2	2	2	2	2	2	2	1	175	86	94	0	3	0	3	1	3	1	0	0	0	1	0	1	0	0	0	0	1	0	0	1	2	0	1	0	0	0	0	1	1	0	0
05010104	1	68	1	2	1	1	2	2	2	2	2	2	2	1	170	75	85	0	3	0	4	1	2	1	0	0	0	0	1	1	0	0	0	0	1	1	0	0	2	0	1	0	0	0	0	1	1	0	0
05010109	1	66	1	2	3	0	3	3	2	2	2	2	2	1	175	83	86	0	3	0	4	1	2	1	0	0	0	0	1	1	0	0	0	0	1	0	0	1	2	0	1	0	0	0	0	1	1	0	0
05011755	1	49	1	2	3	1	2	2	2	2	2	2	2	1	175	78	89	0	3	0	2	1	3	1	0	0	1	0	0	1	0	0	0	0	1	0	0	1	2	0	1	0	0	0	0	1	1	0	0
05010126	1	38	1	2	2	1	2	2	1	2	2	2	2	1	170	95	90	0	3	0	2	1	3	1	0	0	1	0	0	1	0	0	0	0	1	0	1	0	2	0	1	0	0	0	0	1	1	0	0
05011858	1	33	1	2	2	1	2	2	3	2	2	3	2	1	178	98	92	0	3	0	1	1	3	1	0	1	0	0	0	1	0	0	0	0	1	0	1	0	2	0	1	0	0	0	0	1	1	0	0
05011822	1	44	1	2	3	1	3	3	3	2	2	2	2	1	180	90	96	0	3	0	2	1	3	1	0	0	1	0	0	1	0	0	0	0	1	0	0	1	2	0	1	0	0	0	0	1	1	0	0
05011808	1	46	1	2	3	1	3	3	3	2	2	2	2	1	176	72	90	0	3	0	2	1	3	1	0	0	1	0	0	1	0	0	0	0	1	0	0	1	2	0	1	0	0	0	0	1	1	0	0
05011826	1	67	1	2	1	1	3	3	3	2	2	2	2	1	#NULL!	#NULL!	#NULL!	0	3	0	4	1	3	1	0	0	0	0	1	1	0	0	0	0	1	1	0	0	2	0	1	0	0	0	0	1	1	0	0
05011836	1	40	1	2	3	1	3	2	3	2	2	2	2	1	178	71	88	0	3	0	2	1	3	1	0	0	1	0	0	1	0	0	0	0	1	0	0	1	2	0	1	0	0	0	0	1	1	0	0
05011805	1	41	1	2	3	1	2	2	2	2	2	2	2	1	180	75	91	0	3	0	2	1	3	1	0	0	1	0	0	1	0	0	0	0	1	0	0	1	2	0	1	0	0	0	0	1	1	0	0
05011813	1	36	1	2	3	1	3	3	3	2	2	2	2	1	175	64	85	0	3	0	2	1	3	1	0	0	1	0	0	1	0	0	0	0	1	0	0	1	2	0	1	0	0	0	0	1	1	0	0
05011811	1	33	1	2	3	1	2	2	2	2	2	2	2	1	185	90	92	0	3	0	1	1	3	1	0	1	0	0	0	1	0	0	0	0	1	0	0	1	2	0	1	0	0	0	0	1	1	0	0
05011821	1	36	1	2	3	1	2	3	3	3	3	3	2	1	170	73	89	0	3	0	2	1	3	1	0	0	1	0	0	1	0	0	0	0	1	0	0	1	2	0	1	0	0	0	0	1	1	0	0
05011845	1	50	1	2	3	1	2	3	3	3	3	3	2	1	178	71	86	0	3	0	3	1	3	1	0	0	0	1	0	1	0	0	0	0	1	0	0	1	2	0	1	0	0	0	0	1	1	0	0
05811579	1	28	1	2	3	0	2	3	3	3	3	3	2	1	180	85	82	0	3	0	1	1	2	1	0	1	0	0	0	1	0	0	0	0	1	0	0	1	2	0	1	0	0	0	0	1	1	0	0
05011413	1	25	1	2	3	0	2	3	3	3	3	3	2	1	176	65	80	0	3	0	1	1	2	1	0	1	0	0	0	1	0	0	0	0	1	0	0	1	2	0	1	0	0	0	0	1	1	0	0
05011412	1	49	1	2	3	0	2	3	3	3	3	3	2	1	166	70	96	0	3	0	2	1	2	1	0	0	1	0	0	1	0	0	0	0	1	0	0	1	2	0	1	0	0	0	0	1	1	0	0
05010141	1	27	1	2	2	1	2	2	1	2	2	2	2	1	168	75	83	0	3	0	1	1	2	1	0	1	0	0	0	1	0	0	0	0	1	0	1	0	2	0	1	0	0	0	0	1	1	0	0
05010142	1	32	1	2	3	1	2	2	3	2	2	2	2	1	166	70	82	0	3	0	1	1	2	1	0	1	0	0	0	1	0	0	0	0	1	0	0	1	2	0	1	0	0	0	0	1	1	0	0
05011117	1	56	1	2	2	0	2	3	3	3	3	3	2	1	174	80	85	0	3	0	3	1	2	1	0	0	0	1	0	1	0	0	0	0	1	0	1	0	2	0	1	0	0	0	0	1	1	0	0
05011595	1	40	1	2	3	0	2	3	3	3	3	3	2	1	180	70	75	0	3	0	2	1	2	1	0	0	1	0	0	1	0	0	0	0	1	0	0	1	2	0	1	0	0	0	0	1	1	0	0
05011298	1	58	1	1	2	0	2	2	2	2	2	2	2	1	176	64	#NULL!	0	3	0	3	0	2	1	0	0	0	1	0	1	0	0	0	1	0	0	1	0	2	0	1	0	0	0	0	1	1	0	0
05011297	1	57	1	2	3	1	2	2	2	2	2	2	2	1	172	72	#NULL!	0	3	0	3	1	2	1	0	0	0	1	0	1	0	0	0	0	1	0	0	1	2	0	1	0	0	0	0	1	1	0	0
05011296	1	73	1	2	2	0	2	2	2	2	2	2	2	1	170	71	#NULL!	0	3	0	4	1	2	1	0	0	0	0	1	1	0	0	0	0	1	0	1	0	2	0	1	0	0	0	0	1	1	0	0
05011272	1	53	1	2	1	0	2	2	2	2	2	2	2	1	168	82	#NULL!	0	3	0	3	1	2	1	0	0	0	1	0	1	0	0	0	0	1	1	0	0	2	0	1	0	0	0	0	1	1	0	0
05011275	1	41	2	2	2	0	2	2	2	2	2	2	2	1	168	76	#NULL!	0	3	0	2	1	2	1	0	0	1	0	0	0	1	0	0	0	1	0	1	0	2	0	1	0	0	0	0	1	1	0	0
05011279	1	66	1	2	3	0	2	2	2	2	2	2	2	1	162	58	#NULL!	0	3	0	4	1	2	1	0	0	0	0	1	1	0	0	0	0	1	0	0	1	2	0	1	0	0	0	0	1	1	0	0
05011280	1	60	1	2	2	0	2	2	2	2	2	2	2	1	160	64	#NULL!	0	3	0	3	1	2	1	0	0	0	1	0	1	0	0	0	0	1	0	1	0	2	0	1	0	0	0	0	1	1	0	0
05011746	1	63	1	2	1	1	2	2	2	2	2	2	2	1	165	65	82	0	3	0	3	1	2	1	0	0	0	1	0	1	0	0	0	0	1	1	0	0	2	0	1	0	0	0	0	1	1	0	0
05011756	1	37	1	2	3	1	2	2	2	2	2	2	2	1	173	68	92	0	3	0	2	1	3	1	0	0	1	0	0	1	0	0	0	0	1	0	0	1	2	0	1	0	0	0	0	1	1	0	0
05011750	1	65	1	2	3	1	2	1	2	2	2	2	2	1	171	78	#NULL!	0	3	0	4	1	2	1	0	0	0	0	1	1	0	0	0	0	1	0	0	1	2	0	1	0	0	0	0	1	1	0	0
05011757	1	64	1	2	1	1	1	2	2	2	2	2	2	1	168	70	88	0	3	0	3	1	3	1	0	0	0	1	0	1	0	0	0	0	1	1	0	0	2	0	1	0	0	0	0	1	1	0	0
05011554	1	60	1	2	3	0	2	2	2	2	2	2	2	1	179	75	92	0	3	0	3	1	3	1	0	0	0	1	0	1	0	0	0	0	1	0	0	1	2	0	1	0	0	0	0	1	1	0	0
05011286	1	66	1	2	2	0	2	2	2	2	2	2	2	1	176	73	#NULL!	0	3	0	4	1	2	1	0	0	0	0	1	1	0	0	0	0	1	0	1	0	2	0	1	0	0	0	0	1	1	0	0
05011633	1	29	1	2	3	0	2	2	2	2	2	2	2	1	174	74	98	0	3	0	1	1	3	1	0	1	0	0	0	1	0	0	0	0	1	0	0	1	2	0	1	0	0	0	0	1	1	0	0
05011583	1	27	1	2	3	0	2	2	2	2	2	2	2	1	182	82	91	0	3	0	1	1	3	1	0	1	0	0	0	1	0	0	0	0	1	0	0	1	2	0	1	0	0	0	0	1	1	0	0
05011865	1	72	1	2	2	1	2	1	2	2	2	2	2	1	167.5	76.3	96	0	2	0	4	1	1	1	0	0	0	0	1	1	0	0	0	0	1	0	1	0	2	0	1	0	0	0	1	0	1	0	0
05011866	1	63	1	2	2	0	1	1	2	2	2	2	2	1	175	78	94	0	2	0	3	1	2	1	0	0	0	1	0	1	0	0	0	0	1	0	1	0	2	0	1	0	0	0	1	0	1	0	0
05011768	1	75	1	2	3	1	2	2	2	2	2	2	2	1	170	70	86	0	3	0	4	1	3	1	0	0	0	0	1	1	0	0	0	0	1	0	0	1	2	0	1	0	0	0	0	1	1	0	0
05011794	1	65	1	2	2	0	1	2	2	2	2	3	2	1	167	76	92	0	3	0	4	1	2	1	0	0	0	0	1	1	0	0	0	0	1	0	1	0	2	0	1	0	0	0	0	1	1	0	0
05011759	1	71	1	2	2	0	1	2	2	2	2	2	2	1	164	67	#NULL!	0	3	0	4	1	2	1	0	0	0	0	1	1	0	0	0	0	1	0	1	0	2	0	1	0	0	0	0	1	1	0	0
05011288	1	59	1	2	3	0	2	2	2	2	2	2	2	1	162	53	#NULL!	0	3	0	3	1	2	1	0	0	0	1	0	1	0	0	0	0	1	0	0	1	2	0	1	0	0	0	0	1	1	0	0
05011760	1	56	1	2	3	0	1	2	2	2	2	2	2	1	172	78	88	0	3	0	3	1	2	1	0	0	0	1	0	1	0	0	0	0	1	0	0	1	2	0	1	0	0	0	0	1	1	0	0
05011761	1	57	1	2	2	0	1	2	2	2	2	2	2	1	174	68	86	0	3	0	3	1	2	1	0	0	0	1	0	1	0	0	0	0	1	0	1	0	2	0	1	0	0	0	0	1	1	0	0
05011291	1	28	1	2	3	0	2	2	2	2	2	2	2	1	176	72	#NULL!	0	3	0	1	1	2	1	0	1	0	0	0	1	0	0	0	0	1	0	0	1	2	0	1	0	0	0	0	1	1	0	0
05011293	1	69	1	2	1	0	2	2	2	2	2	2	2	1	168	62	#NULL!	0	3	0	4	1	2	1	0	0	0	0	1	1	0	0	0	0	1	1	0	0	2	0	1	0	0	0	0	1	1	0	0
05011762	1	57	1	2	3	0	1	2	2	2	2	2	2	1	165	68	92	0	3	0	3	1	1	1	0	0	0	1	0	1	0	0	0	0	1	0	0	1	2	0	1	0	0	0	0	1	1	0	0
05011763	1	56	1	2	2	0	2	2	2	2	2	2	2	1	158	62	86	0	3	0	3	1	3	1	0	0	0	1	0	1	0	0	0	0	1	0	1	0	2	0	1	0	0	0	0	1	1	0	0
05011964	1	57	1	2	3	0	1	2	2	2	2	2	2	1	168	63	#NULL!	0	3	0	3	1	2	1	0	0	0	1	0	1	0	0	0	0	1	0	0	1	2	0	1	0	0	0	0	1	1	0	0
05011867	1	57	1	2	2	0	3	2	2	2	2	2	2	1	168	69	82	0	2	0	3	1	2	1	0	0	0	1	0	1	0	0	0	0	1	0	1	0	2	0	1	0	0	0	1	0	1	0	0
05010982	1	72	1	2	1	0	1	2	2	2	1	2	1	1	167.5	58	#NULL!	0	3	0	4	1	1	1	0	0	0	0	1	1	0	0	0	0	1	1	0	0	2	0	1	0	0	0	0	1	1	0	0
05010983	1	67	1	2	1	1	2	2	2	2	2	2	2	1	170	73.5	89	0	3	0	4	1	1	1	0	0	0	0	1	1	0	0	0	0	1	1	0	0	2	0	1	0	0	0	0	1	1	0	0
05010986	1	70	1	2	2	1	1	1	2	2	2	2	2	1	168.5	63	85	0	3	0	4	1	2	1	0	0	0	0	1	1	0	0	0	0	1	0	1	0	2	0	1	0	0	0	0	1	1	0	0
05010988	1	51	1	2	3	0	1	2	2	2	2	2	2	1	170	82	95	0	3	0	3	1	2	1	0	0	0	1	0	1	0	0	0	0	1	0	0	1	2	0	1	0	0	0	0	1	1	0	0
05011765	1	57	1	2	2	0	1	2	2	2	2	2	2	1	164	67	87	0	3	0	3	1	2	1	0	0	0	1	0	1	0	0	0	0	1	0	1	0	2	0	1	0	0	0	0	1	1	0	0
05010989	1	40	1	2	3	1	1	2	2	2	2	3	2	1	174	86.5	96	0	3	0	2	1	2	1	0	0	1	0	0	1	0	0	0	0	1	0	0	1	2	0	1	0	0	0	0	1	1	0	0
05010990	1	67	1	2	3	1	1	1	2	2	2	2	2	1	174	78	94	0	3	0	4	1	2	1	0	0	0	0	1	1	0	0	0	0	1	0	0	1	2	0	1	0	0	0	0	1	1	0	0
05011818	1	60	1	2	2	0	3	3	3	3	3	3	2	1	#NULL!	#NULL!	#NULL!	0	3	0	3	1	3	1	0	0	0	1	0	1	0	0	0	0	1	0	1	0	2	0	1	0	0	0	0	1	1	0	0
05011829	1	47	1	2	3	1	2	2	2	2	2	2	2	1	176	71	89	0	3	0	2	1	3	1	0	0	1	0	0	1	0	0	0	0	1	0	0	1	2	0	1	0	0	0	0	1	1	0	0
05011849	1	33	1	2	2	1	2	2	2	2	2	2	2	1	176	72	91	0	3	0	1	1	3	1	0	1	0	0	0	1	0	0	0	0	1	0	1	0	2	0	1	0	0	0	0	1	1	0	0
05011851	1	30	1	2	2	1	2	2	2	2	2	2	2	1	175	71	85	0	3	0	1	1	3	1	0	1	0	0	0	1	0	0	0	0	1	0	1	0	2	0	1	0	0	0	0	1	1	0	0
05011774	1	70	1	2	2	1	2	2	2	2	2	2	2	1	168	72	91	0	3	0	4	1	3	1	0	0	0	0	1	1	0	0	0	0	1	0	1	0	2	0	1	0	0	0	0	1	1	0	0
05011772	1	69	1	2	2	1	2	2	2	2	2	2	2	1	173	70	88	0	3	0	4	1	3	1	0	0	0	0	1	1	0	0	0	0	1	0	1	0	2	0	1	0	0	0	0	1	1	0	0
05011776	1	67	1	2	1	1	2	2	3	3	2	2	2	1	170	68	89	0	3	0	4	1	2	1	0	0	0	0	1	1	0	0	0	0	1	1	0	0	2	0	1	0	0	0	0	1	1	0	0
05011777	1	53	1	2	2	1	1	2	2	2	2	2	2	1	166	65	90	0	3	0	3	1	2	1	0	0	0	1	0	1	0	0	0	0	1	0	1	0	2	0	1	0	0	0	0	1	1	0	0
05011778	1	65	1	2	2	0	2	2	2	2	2	2	2	1	158	62	86	0	3	0	4	1	1	1	0	0	0	0	1	1	0	0	0	0	1	0	1	0	2	0	1	0	0	0	0	1	1	0	0
05011779	1	60	1	2	2	0	2	2	2	2	2	2	2	1	164	64	86	0	3	0	3	1	1	1	0	0	0	1	0	1	0	0	0	0	1	0	1	0	2	0	1	0	0	0	0	1	1	0	0
05011780	1	67	1	2	2	0	1	1	1	2	2	2	2	1	171	78	92	0	3	0	4	1	1	1	0	0	0	0	1	1	0	0	0	0	1	0	1	0	2	0	1	0	0	0	0	1	1	0	0
05011784	1	67	1	2	1	1	1	2	2	2	2	2	2	1	170	68	84	0	3	0	4	1	2	1	0	0	0	0	1	1	0	0	0	0	1	1	0	0	2	0	1	0	0	0	0	1	1	0	0
05011785	1	65	1	2	3	0	2	2	2	2	2	2	2	1	168	74	93	0	3	0	4	1	2	1	0	0	0	0	1	1	0	0	0	0	1	0	0	1	2	0	1	0	0	0	0	1	1	0	0
05011787	1	72	1	2	2	0	2	1	2	2	2	2	2	1	165	64	82	0	3	0	4	1	2	1	0	0	0	0	1	1	0	0	0	0	1	0	1	0	2	0	1	0	0	0	0	1	1	0	0
05011789	1	60	1	2	3	0	1	2	2	3	2	2	2	1	169	68	86	0	3	0	3	1	1	1	0	0	0	1	0	1	0	0	0	0	1	0	0	1	2	0	1	0	0	0	0	1	1	0	0
05011792	1	66	1	2	2	0	1	2	2	2	2	2	2	1	168	74	96	0	3	0	4	1	1	1	0	0	0	0	1	1	0	0	0	0	1	0	1	0	2	0	1	0	0	0	0	1	1	0	0
05011797	1	60	1	2	1	0	1	2	2	2	2	2	2	1	166	78	94	0	3	0	3	1	1	1	0	0	0	1	0	1	0	0	0	0	1	1	0	0	2	0	1	0	0	0	0	1	1	0	0
05010191	1	56	1	2	1	0	1	2	3	1	2	2	2	1	172	70	90	0	3	0	3	1	1	1	0	0	0	1	0	1	0	0	0	0	1	1	0	0	2	0	1	0	0	0	0	1	1	0	0
05010947	1	81	1	2	3	0	1	1	2	2	1	1	1	1	172	70	#NULL!	1	3	0	4	1	2	1	0	0	0	0	1	1	0	0	0	0	1	0	0	1	2	0	1	0	0	0	0	1	1	0	0
05010374	1	62	1	2	3	0	2	1	2	2	2	2	2	1	163	58.5	83	0	3	0	3	1	3	1	0	0	0	1	0	1	0	0	0	0	1	0	0	1	2	0	1	0	0	0	0	1	1	0	0
05010378	1	67	1	2	1	0	1	1	2	2	2	2	2	1	168	67	84	0	3	0	4	1	2	1	0	0	0	0	1	1	0	0	0	0	1	1	0	0	2	0	1	0	0	0	0	1	1	0	0
05010380	1	47	1	2	2	1	2	2	2	2	2	2	2	1	173	74	86	0	3	0	2	1	3	1	0	0	1	0	0	1	0	0	0	0	1	0	1	0	2	0	1	0	0	0	0	1	1	0	0
05010382	1	69	1	2	3	0	2	2	2	2	2	2	2	1	174	78	89	0	3	0	4	1	2	1	0	0	0	0	1	1	0	0	0	0	1	0	0	1	2	0	1	0	0	0	0	1	1	0	0
05010385	1	72	1	2	3	1	1	2	2	2	2	2	2	1	176	78	88	0	3	0	4	1	3	1	0	0	0	0	1	1	0	0	0	0	1	0	0	1	2	0	1	0	0	0	0	1	1	0	0
05010386	1	52	1	2	2	1	2	2	2	2	2	2	2	1	178	76	85	0	3	0	3	1	3	1	0	0	0	1	0	1	0	0	0	0	1	0	1	0	2	0	1	0	0	0	0	1	1	0	0
05010387	1	53	1	2	3	1	1	2	2	2	2	2	2	1	174	80	94	0	3	0	3	1	3	1	0	0	0	1	0	1	0	0	0	0	1	0	0	1	2	0	1	0	0	0	0	1	1	0	0
05020392	1	53	1	2	3	1	2	2	2	2	2	2	2	1	174	74	86	0	3	0	3	1	3	1	0	0	0	1	0	1	0	0	0	0	1	0	0	1	2	0	1	0	0	0	0	1	1	0	0
05010394	1	59	1	2	3	1	1	1	2	2	2	2	1	1	169	75	92	0	3	0	3	1	3	1	0	0	0	1	0	1	0	0	0	0	1	0	0	1	2	0	1	0	0	0	0	1	1	0	0
05010396	1	67	1	2	1	0	2	2	2	2	2	2	2	1	170	74	91	0	3	0	4	1	2	1	0	0	0	0	1	1	0	0	0	0	1	1	0	0	2	0	1	0	0	0	0	1	1	0	0
05010399	1	67	1	2	2	1	2	2	2	2	2	2	2	1	176	78	89	0	3	0	4	1	3	1	0	0	0	0	1	1	0	0	0	0	1	0	1	0	2	0	1	0	0	0	0	1	1	0	0
05010401	1	62	1	2	3	1	2	2	2	2	2	2	2	1	178	79	88	0	3	0	3	1	3	1	0	0	0	1	0	1	0	0	0	0	1	0	0	1	2	0	1	0	0	0	0	1	1	0	0
05010400	1	51	1	2	3	1	2	2	2	2	2	2	2	1	170	75	87	0	3	0	3	1	3	1	0	0	0	1	0	1	0	0	0	0	1	0	0	1	2	0	1	0	0	0	0	1	1	0	0
05010405	1	64	2	2	3	1	2	2	2	2	2	2	2	1	177	80	92	0	3	0	3	1	3	1	0	0	0	1	0	0	1	0	0	0	1	0	0	1	2	0	1	0	0	0	0	1	1	0	0
05010507	1	38	1	2	2	1	2	2	2	2	2	2	2	1	170	65	89	0	3	0	2	1	3	1	0	0	1	0	0	1	0	0	0	0	1	0	1	0	2	0	1	0	0	0	0	1	1	0	0
05011125	1	66	1	2	2	0	3	3	2	3	2	2	2	1	161.5	65	75	0	3	0	4	1	1	1	0	0	0	0	1	1	0	0	0	0	1	0	1	0	2	0	1	0	0	0	0	1	1	0	0
05011130	1	53	1	2	2	0	2	2	3	3	3	3	2	1	172	74	75	0	3	0	3	1	1	1	0	0	0	1	0	1	0	0	0	0	1	0	1	0	2	0	1	0	0	0	0	1	1	0	0
05011249	1	57	1	2	3	0	2	2	2	2	2	2	2	1	174	68	#NULL!	1	3	0	3	1	2	1	0	0	0	1	0	1	0	0	0	0	1	0	0	1	2	0	1	0	0	0	0	1	1	0	0
05011300	1	52	1	2	2	0	2	2	2	2	2	2	2	1	172	75	#NULL!	0	3	0	3	1	2	1	0	0	0	1	0	1	0	0	0	0	1	0	1	0	2	0	1	0	0	0	0	1	1	0	0
05010225	1	33	1	2	1	1	2	2	2	2	2	2	2	1	165	85	90	0	3	0	1	1	2	1	0	1	0	0	0	1	0	0	0	0	1	1	0	0	2	0	1	0	0	0	0	1	1	0	0
05011838	1	58	1	2	1	1	2	1	1	1	3	2	2	1	170	62	86	0	3	0	3	1	3	1	0	0	0	1	0	1	0	0	0	0	1	1	0	0	2	0	1	0	0	0	0	1	1	0	0
05010226	1	48	1	4	3	1	2	2	1	2	2	2	2	1	174	80	80	0	3	0	2	0	3	1	0	0	1	0	0	1	0	0	0	1	0	0	0	1	2	0	1	0	0	0	0	1	1	0	0
05010227	1	32	1	2	3	0	3	3	3	3	3	3	2	1	#NULL!	#NULL!	#NULL!	0	3	0	1	1	3	1	0	1	0	0	0	1	0	0	0	0	1	0	0	1	2	0	1	0	0	0	0	1	1	0	0
05010532	1	30	1	2	3	1	2	2	2	2	2	2	2	1	180	75	88	0	3	0	1	1	2	1	0	1	0	0	0	1	0	0	0	0	1	0	0	1	2	0	1	0	0	0	0	1	1	0	0
05010533	1	20	1	1	3	0	2	2	2	2	2	2	2	1	190	70	86	0	3	0	1	0	1	1	0	1	0	0	0	1	0	0	0	1	0	0	0	1	2	0	1	0	0	0	0	1	1	0	0
05010537	1	36	1	2	3	1	2	2	2	2	2	2	2	1	172	66	89	0	3	0	2	1	3	1	0	0	1	0	0	1	0	0	0	0	1	0	0	1	2	0	1	0	0	0	0	1	1	0	0
05010228	1	34	1	4	3	1	2	2	2	2	2	2	2	1	176	55	100	0	3	0	1	0	3	1	0	1	0	0	0	1	0	0	0	1	0	0	0	1	2	0	1	0	0	0	0	1	1	0	0
05010229	1	34	1	2	3	1	2	2	2	2	2	2	2	1	170	70	65	0	3	0	1	1	2	1	0	1	0	0	0	1	0	0	0	0	1	0	0	1	2	0	1	0	0	0	0	1	1	0	0
05010538	1	57	1	2	2	1	1	2	2	2	2	2	2	1	167	80	98	0	3	0	3	1	2	1	0	0	0	1	0	1	0	0	0	0	1	0	1	0	2	0	1	0	0	0	0	1	1	0	0
05010230	1	39	1	2	3	0	2	3	3	3	3	3	2	1	170	70	85	0	3	0	2	1	3	1	0	0	1	0	0	1	0	0	0	0	1	0	0	1	2	0	1	0	0	0	0	1	1	0	0
05010408	1	45	1	2	3	1	1	2	1	2	2	2	2	1	175	80	94	0	3	0	2	1	3	1	0	0	1	0	0	1	0	0	0	0	1	0	0	1	2	0	1	0	0	0	0	1	1	0	0
05010539	1	53	1	2	2	0	2	2	2	2	2	2	2	1	162	61	87	0	3	0	3	1	2	1	0	0	0	1	0	1	0	0	0	0	1	0	1	0	2	0	1	0	0	0	0	1	1	0	0
05010411	1	72	1	2	3	1	2	1	2	2	2	1	2	1	176	73	84	0	3	0	4	1	3	1	0	0	0	0	1	1	0	0	0	0	1	0	0	1	2	0	1	0	0	0	0	1	1	0	0
05010534	1	69	1	2	2	1	2	2	2	2	2	1	2	1	169	80	92	0	3	0	4	1	1	1	0	0	0	0	1	1	0	0	0	0	1	0	1	0	2	0	1	0	0	0	0	1	1	0	0
05011995	1	26	1	1	3	0	3	3	2	2	3	3	2	1	166	65	86	0	1	0	1	0	1	1	0	1	0	0	0	1	0	0	0	1	0	0	0	1	2	0	1	0	0	1	0	0	1	0	0
05010414	1	70	1	2	3	0	2	1	2	2	2	2	2	1	169	80	100	0	3	0	4	1	3	1	0	0	0	0	1	1	0	0	0	0	1	0	0	1	2	0	1	0	0	0	0	1	1	0	0
05011996	1	61	1	1	2	0	3	3	3	2	3	3	2	1	165	67	89	0	1	0	3	0	1	1	0	0	0	1	0	1	0	0	0	1	0	0	1	0	2	0	1	0	0	1	0	0	1	0	0
05010417	1	54	1	2	3	1	2	1	2	2	2	2	2	1	163	67	90	0	3	0	3	1	3	1	0	0	0	1	0	1	0	0	0	0	1	0	0	1	2	0	1	0	0	0	0	1	1	0	0
05010418	1	49	1	2	3	1	1	2	2	2	2	2	2	1	171	84.5	96	0	3	0	2	1	3	1	0	0	1	0	0	1	0	0	0	0	1	0	0	1	2	0	1	0	0	0	0	1	1	0	0
05010419	1	25	1	1	3	1	2	2	2	2	2	2	2	1	175	76	84	0	3	0	1	0	1	1	0	1	0	0	0	1	0	0	0	1	0	0	0	1	2	0	1	0	0	0	0	1	1	0	0
05010421	1	59	1	2	1	0	2	1	2	2	2	2	2	1	152	58.5	85	0	3	0	3	1	2	1	0	0	0	1	0	1	0	0	0	0	1	1	0	0	2	0	1	0	0	0	0	1	1	0	0
05010422	1	60	1	2	3	1	2	2	2	2	2	2	2	1	171	70	85	0	3	0	3	1	3	1	0	0	0	1	0	1	0	0	0	0	1	0	0	1	2	0	1	0	0	0	0	1	1	0	0
05010515	1	31	1	2	3	1	2	2	2	2	2	3	2	1	172	80	91	0	3	0	1	1	1	1	0	1	0	0	0	1	0	0	0	0	1	0	0	1	2	0	1	0	0	0	0	1	1	0	0
05010540	1	58	1	2	1	0	2	1	2	2	2	2	2	1	168	80	87	0	3	0	3	1	1	1	0	0	0	1	0	1	0	0	0	0	1	1	0	0	2	0	1	0	0	0	0	1	1	0	0
05011835	1	64	1	2	2	1	2	2	2	2	2	2	2	1	164	68	86	0	3	0	3	1	3	1	0	0	0	1	0	1	0	0	0	0	1	0	1	0	2	0	1	0	0	0	0	1	1	0	0
05010513	1	59	1	2	3	0	1	2	2	2	2	2	2	1	180	78	91	0	3	0	3	1	3	1	0	0	0	1	0	1	0	0	0	0	1	0	0	1	2	0	1	0	0	0	0	1	1	0	0
05011030	1	40	1	2	3	0	2	2	2	2	2	2	2	1	170	65	34	0	3	0	2	1	2	1	0	0	1	0	0	1	0	0	0	0	1	0	0	1	2	0	1	0	0	0	0	1	1	0	0
05010061	1	48	1	1	1	0	3	3	3	3	2	3	2	1	165	67	75	0	2	0	2	0	2	1	0	0	1	0	0	1	0	0	0	1	0	1	0	0	2	0	1	0	0	0	1	0	1	0	0
05011870	1	66	1	2	2	0	3	3	3	3	3	3	2	1	#NULL!	#NULL!	#NULL!	0	2	0	4	1	1	1	0	0	0	0	1	1	0	0	0	0	1	0	1	0	2	0	1	0	0	0	1	0	1	0	0
05010550	1	66	1	2	2	1	2	2	2	2	2	2	2	1	175	78	94	0	3	0	4	1	1	1	0	0	0	0	1	1	0	0	0	0	1	0	1	0	2	0	1	0	0	0	0	1	1	0	0
05011115	1	35	1	1	3	1	3	3	3	3	3	3	2	1	165	69	83	0	1	0	2	0	1	1	0	0	1	0	0	1	0	0	0	1	0	0	0	1	2	0	1	0	0	1	0	0	1	0	0
05010554	1	53	1	2	2	0	2	2	2	2	2	2	2	1	166	62	85	0	3	0	3	1	2	1	0	0	0	1	0	1	0	0	0	0	1	0	1	0	2	0	1	0	0	0	0	1	1	0	0
05011936	1	72	1	2	1	0	2	2	2	1	3	2	2	2	167	72	91	0	3	0	4	1	1	1	0	0	0	0	1	1	0	0	0	0	1	1	0	0	2	0	1	0	0	0	0	1	1	0	0
05010544	1	43	1	2	3	0	3	3	3	3	3	3	2	1	#NULL!	#NULL!	#NULL!	0	3	0	2	1	3	1	0	0	1	0	0	1	0	0	0	0	1	0	0	1	2	0	1	0	0	0	0	1	1	0	0
05010547	1	66	1	2	1	0	2	2	2	2	2	2	2	1	160	57	83	0	3	0	4	1	1	1	0	0	0	0	1	1	0	0	0	0	1	1	0	0	2	0	1	0	0	0	0	1	1	0	0
05010231	1	29	1	2	2	1	2	2	2	2	2	2	2	1	186	73	90	0	3	0	1	1	3	1	0	1	0	0	0	1	0	0	0	0	1	0	1	0	2	0	1	0	0	0	0	1	1	0	0
05010232	1	56	1	2	1	1	2	2	2	2	2	2	2	1	170	81	95	0	3	0	3	1	1	1	0	0	0	1	0	1	0	0	0	0	1	1	0	0	2	0	1	0	0	0	0	1	1	0	0
05010233	1	55	1	2	2	0	2	1	2	2	2	2	2	1	172	70	90	0	3	0	3	1	1	1	0	0	0	1	0	1	0	0	0	0	1	0	1	0	2	0	1	0	0	0	0	1	1	0	0
05010234	1	49	1	2	2	0	2	2	2	2	2	2	2	1	172	80	75	0	3	0	2	1	2	1	0	0	1	0	0	1	0	0	0	0	1	0	1	0	2	0	1	0	0	0	0	1	1	0	0
05010235	1	41	1	2	3	1	2	2	2	2	2	2	2	1	190	92	80	0	3	0	2	1	3	1	0	0	1	0	0	1	0	0	0	0	1	0	0	1	2	0	1	0	0	0	0	1	1	0	0
05010236	1	56	1	2	1	1	2	1	2	2	2	2	2	1	165	65	85	0	3	0	3	1	2	1	0	0	0	1	0	1	0	0	0	0	1	1	0	0	2	0	1	0	0	0	0	1	1	0	0
05010238	1	60	1	2	1	0	2	2	2	2	2	2	2	1	166	53	60	0	3	0	3	1	1	1	0	0	0	1	0	1	0	0	0	0	1	1	0	0	2	0	1	0	0	0	0	1	1	0	0
05010240	1	33	1	2	3	0	2	3	3	3	3	3	2	1	183	63	60	0	3	0	1	1	3	1	0	1	0	0	0	1	0	0	0	0	1	0	0	1	2	0	1	0	0	0	0	1	1	0	0
05010242	1	55	1	2	1	1	2	2	1	2	2	2	2	1	170	66	70	0	3	0	3	1	2	1	0	0	0	1	0	1	0	0	0	0	1	1	0	0	2	0	1	0	0	0	0	1	1	0	0
05010244	1	56	1	2	2	1	2	2	2	2	2	2	2	1	170	75	80	0	3	0	3	1	3	1	0	0	0	1	0	1	0	0	0	0	1	0	1	0	2	0	1	0	0	0	0	1	1	0	0
05011259	1	45	1	2	3	0	2	2	2	2	2	2	2	1	173	68	#NULL!	1	3	0	2	1	2	1	0	0	1	0	0	1	0	0	0	0	1	0	0	1	2	0	1	0	0	0	0	1	1	0	0
05011269	1	56	2	2	1	0	2	2	2	2	2	2	2	1	170	72	#NULL!	1	3	0	3	1	2	1	0	0	0	1	0	0	1	0	0	0	1	1	0	0	2	0	1	0	0	0	0	1	1	0	0
05011277	1	62	1	2	3	0	2	2	2	2	2	2	2	1	171	71	#NULL!	1	3	0	3	1	2	1	0	0	0	1	0	1	0	0	0	0	1	0	0	1	2	0	1	0	0	0	0	1	1	0	0
05011284	1	68	2	2	3	0	2	2	2	2	2	2	2	1	171	71	#NULL!	1	3	0	4	1	2	1	0	0	0	0	1	0	1	0	0	0	1	0	0	1	2	0	1	0	0	0	0	1	1	0	0
05011133	1	62	1	2	2	0	3	3	2	2	2	2	2	1	174	79	80	0	3	0	3	1	1	1	0	0	0	1	0	1	0	0	0	0	1	0	1	0	2	0	1	0	0	0	0	1	1	0	0
05011134	1	68	1	2	2	0	3	3	3	3	2	2	2	1	165	72	70	0	3	0	4	1	1	1	0	0	0	0	1	1	0	0	0	0	1	0	1	0	2	0	1	0	0	0	0	1	1	0	0
05011136	1	43	1	2	2	0	3	3	3	2	3	3	2	1	168	60	65	0	3	0	2	1	1	1	0	0	1	0	0	1	0	0	0	0	1	0	1	0	2	0	1	0	0	0	0	1	1	0	0
05011137	1	69	1	2	2	0	3	3	2	2	3	3	2	1	165	61	65	0	3	0	4	1	1	1	0	0	0	0	1	1	0	0	0	0	1	0	1	0	2	0	1	0	0	0	0	1	1	0	0
05011140	1	70	1	2	2	0	3	3	2	2	3	3	2	1	167	62	65	0	3	0	4	1	1	1	0	0	0	0	1	1	0	0	0	0	1	0	1	0	2	0	1	0	0	0	0	1	1	0	0
05011142	1	64	1	2	2	0	3	2	3	2	2	2	2	1	166	60	65	0	3	0	3	1	1	1	0	0	0	1	0	1	0	0	0	0	1	0	1	0	2	0	1	0	0	0	0	1	1	0	0
05011145	1	69	1	2	2	0	3	2	2	2	2	2	2	1	170	60	62	0	3	0	4	1	1	1	0	0	0	0	1	1	0	0	0	0	1	0	1	0	2	0	1	0	0	0	0	1	1	0	0
05010552	1	54	1	2	1	0	2	2	2	2	2	2	2	1	170	65	86	0	3	0	3	1	2	1	0	0	0	1	0	1	0	0	0	0	1	1	0	0	2	0	1	0	0	0	0	1	1	0	0
05010556	1	53	1	2	1	0	3	3	3	3	3	3	2	1	#NULL!	#NULL!	#NULL!	0	3	0	3	1	2	1	0	0	0	1	0	1	0	0	0	0	1	1	0	0	2	0	1	0	0	0	0	1	1	0	0
05011937	1	51	1	2	1	0	3	3	3	3	3	3	2	1	#NULL!	#NULL!	#NULL!	0	3	0	3	1	2	1	0	0	0	1	0	1	0	0	0	0	1	1	0	0	2	0	1	0	0	0	0	1	1	0	0
05011146	1	58	1	2	2	0	3	3	2	2	2	2	2	1	168	70	75	0	3	0	3	1	1	1	0	0	0	1	0	1	0	0	0	0	1	0	1	0	2	0	1	0	0	0	0	1	1	0	0
05011147	1	63	1	2	2	0	2	2	3	3	2	2	2	1	164.5	74.9	82	0	3	0	3	1	1	1	0	0	0	1	0	1	0	0	0	0	1	0	1	0	2	0	1	0	0	0	0	1	1	0	0
05011148	1	78	1	3	2	0	2	2	2	2	2	2	2	1	168	70	73	0	3	0	4	1	1	1	0	0	0	0	1	1	0	0	0	0	1	0	1	0	2	0	1	0	0	0	0	1	1	0	0
05011149	1	71	1	3	2	0	3	3	3	3	3	3	2	1	169	62	65	0	3	0	4	1	1	1	0	0	0	0	1	1	0	0	0	0	1	0	1	0	2	0	1	0	0	0	0	1	1	0	0
05011153	1	75	1	2	2	0	3	3	2	2	2	2	2	1	174	81.5	84	0	3	0	4	1	1	1	0	0	0	0	1	1	0	0	0	0	1	0	1	0	2	0	1	0	0	0	0	1	1	0	0
05011154	1	60	1	2	2	0	2	2	2	2	3	2	2	1	170	72	75	0	3	0	3	1	1	1	0	0	0	1	0	1	0	0	0	0	1	0	1	0	2	0	1	0	0	0	0	1	1	0	0
05011155	1	62	1	2	2	0	2	3	3	2	2	2	2	1	168.5	82	85	0	3	0	3	1	2	1	0	0	0	1	0	1	0	0	0	0	1	0	1	0	2	0	1	0	0	0	0	1	1	0	0
05011156	1	36	1	2	3	0	3	3	2	2	2	2	2	1	180.5	73	75	0	3	0	2	1	2	1	0	0	1	0	0	1	0	0	0	0	1	0	0	1	2	0	1	0	0	0	0	1	1	0	0
05011158	1	71	1	2	2	0	3	3	2	2	2	2	2	1	170	72	75	0	3	0	4	1	1	1	0	0	0	0	1	1	0	0	0	0	1	0	1	0	2	0	1	0	0	0	0	1	1	0	0
05011160	1	64	1	2	2	0	3	2	2	2	2	2	2	1	170	75	79	0	3	0	3	1	2	1	0	0	0	1	0	1	0	0	0	0	1	0	1	0	2	0	1	0	0	0	0	1	1	0	0
05011161	1	46	1	2	2	0	2	2	2	2	3	2	2	1	170	77	80	0	3	0	2	1	2	1	0	0	1	0	0	1	0	0	0	0	1	0	1	0	2	0	1	0	0	0	0	1	1	0	0
05011162	1	40	1	2	2	0	3	2	2	2	2	2	2	1	169	72	75	0	3	0	2	1	2	1	0	0	1	0	0	1	0	0	0	0	1	0	1	0	2	0	1	0	0	0	0	1	1	0	0
05011166	1	51	1	2	2	0	3	2	2	2	2	2	2	1	169	75.5	80	0	3	0	3	1	2	1	0	0	0	1	0	1	0	0	0	0	1	0	1	0	2	0	1	0	0	0	0	1	1	0	0
05011169	1	61	1	2	2	0	2	2	3	3	2	2	2	1	162	60	65	0	3	0	3	1	2	1	0	0	0	1	0	1	0	0	0	0	1	0	1	0	2	0	1	0	0	0	0	1	1	0	0
05011172	1	59	1	2	2	0	2	2	2	2	2	2	2	1	168	74	77	0	3	0	3	1	1	1	0	0	0	1	0	1	0	0	0	0	1	0	1	0	2	0	1	0	0	0	0	1	1	0	0
05011173	1	47	1	2	2	0	2	2	2	2	2	2	2	1	170	75	80	0	3	0	2	1	2	1	0	0	1	0	0	1	0	0	0	0	1	0	1	0	2	0	1	0	0	0	0	1	1	0	0
05011175	1	48	1	2	2	0	3	2	2	2	3	2	2	1	170	72	75	0	3	0	2	1	2	1	0	0	1	0	0	1	0	0	0	0	1	0	1	0	2	0	1	0	0	0	0	1	1	0	0
05010951	1	68	1	2	3	0	1	2	2	2	2	2	2	1	174.5	90.2	#NULL!	0	3	0	4	1	2	1	0	0	0	0	1	1	0	0	0	0	1	0	0	1	2	0	1	0	0	0	0	1	1	0	0
05010955	1	58	1	2	3	0	2	1	2	2	2	2	2	1	167.5	55.5	#NULL!	0	3	0	3	1	1	1	0	0	0	1	0	1	0	0	0	0	1	0	0	1	2	0	1	0	0	0	0	1	1	0	0
05010956	1	59	1	2	3	1	1	2	2	2	2	2	2	1	174	60	#NULL!	0	3	0	3	1	2	1	0	0	0	1	0	1	0	0	0	0	1	0	0	1	2	0	1	0	0	0	0	1	1	0	0
05010958	1	59	1	2	3	0	2	2	2	2	2	2	2	1	171	60	#NULL!	0	3	0	3	1	2	1	0	0	0	1	0	1	0	0	0	0	1	0	0	1	2	0	1	0	0	0	0	1	1	0	0
05010961	1	58	1	2	2	0	2	2	2	2	2	2	2	1	170	58	#NULL!	0	3	0	3	1	3	1	0	0	0	1	0	1	0	0	0	0	1	0	1	0	2	0	1	0	0	0	0	1	1	0	0
05010964	1	59	1	2	3	0	1	2	2	2	2	2	2	1	171	75	#NULL!	0	3	0	3	1	3	1	0	0	0	1	0	1	0	0	0	0	1	0	0	1	2	0	1	0	0	0	0	1	1	0	0
05010965	1	59	1	2	3	0	1	2	2	2	2	2	2	1	175	74	#NULL!	0	3	0	3	1	3	1	0	0	0	1	0	1	0	0	0	0	1	0	0	1	2	0	1	0	0	0	0	1	1	0	0
05010968	1	28	1	2	3	0	2	2	2	2	2	2	2	1	173	70	#NULL!	0	3	0	1	1	3	1	0	1	0	0	0	1	0	0	0	0	1	0	0	1	2	0	1	0	0	0	0	1	1	0	0
05010969	1	50	1	2	3	0	1	2	2	2	2	2	2	1	170	74.5	#NULL!	0	3	0	3	1	3	1	0	0	0	1	0	1	0	0	0	0	1	0	0	1	2	0	1	0	0	0	0	1	1	0	0
05010973	1	67	1	2	1	0	1	1	2	2	2	2	2	1	171	79.5	#NULL!	0	3	0	4	1	2	1	0	0	0	0	1	1	0	0	0	0	1	1	0	0	2	0	1	0	0	0	0	1	1	0	0
05010974	1	71	1	2	1	0	2	2	2	2	2	2	2	1	175	69.5	#NULL!	0	3	0	4	1	1	1	0	0	0	0	1	1	0	0	0	0	1	1	0	0	2	0	1	0	0	0	0	1	1	0	0
05010975	1	54	1	2	2	0	2	2	2	2	2	2	2	1	165.5	76	#NULL!	0	3	0	3	1	3	1	0	0	0	1	0	1	0	0	0	0	1	0	1	0	2	0	1	0	0	0	0	1	1	0	0
05010976	1	58	1	2	1	0	2	2	2	2	2	2	2	1	154	68.5	#NULL!	0	3	0	3	1	2	1	0	0	0	1	0	1	0	0	0	0	1	1	0	0	2	0	1	0	0	0	0	1	1	0	0
05010986	1	35	1	2	3	0	2	2	2	2	2	2	2	1	185	70	#NULL!	0	3	0	2	1	2	1	0	0	1	0	0	1	0	0	0	0	1	0	0	1	2	0	1	0	0	0	0	1	1	0	0
05010424	1	52	1	2	3	0	2	1	2	2	2	2	2	1	157.5	67	102	0	3	0	3	1	3	1	0	0	0	1	0	1	0	0	0	0	1	0	0	1	2	0	1	0	0	0	0	1	1	0	0
05010425	1	62	1	2	3	0	1	2	2	2	2	2	2	1	173	83	91	0	3	0	3	1	2	1	0	0	0	1	0	1	0	0	0	0	1	0	0	1	2	0	1	0	0	0	0	1	1	0	0
05010426	1	57	1	2	2	0	1	2	2	2	2	2	2	1	160	75	89	0	3	0	3	1	1	1	0	0	0	1	0	1	0	0	0	0	1	0	1	0	2	0	1	0	0	0	0	1	1	0	0
05010428	1	54	1	2	3	0	2	2	2	2	2	2	2	1	170	78	#NULL!	0	3	0	3	1	2	1	0	0	0	1	0	1	0	0	0	0	1	0	0	1	2	0	1	0	0	0	0	1	1	0	0
05010160	1	33	1	2	3	0	2	2	2	2	2	2	2	1	160	59	88	0	3	0	1	1	3	1	0	1	0	0	0	1	0	0	0	0	1	0	0	1	2	0	1	0	0	0	0	1	1	0	0
05010312	1	47	1	2	3	1	2	2	1	1	2	2	2	1	174	80	95	0	3	0	2	1	3	1	0	0	1	0	0	1	0	0	0	0	1	0	0	1	2	0	1	0	0	0	0	1	1	0	0
05100004	1	59	1	2	3	1	1	2	1	2	1	2	2	1	173	83	100	0	3	0	3	1	3	1	0	0	0	1	0	1	0	0	0	0	1	0	0	1	2	0	1	0	0	0	0	1	1	0	0
05010600	1	27	1	2	3	1	2	2	2	2	2	2	2	1	190	95	98	0	3	0	1	1	2	1	0	1	0	0	0	1	0	0	0	0	1	0	0	1	2	0	1	0	0	0	0	1	1	0	0
05010008	1	51	1	2	3	0	2	2	2	2	2	2	2	1	161	69	89	0	3	0	3	1	2	1	0	0	0	1	0	1	0	0	0	0	1	0	0	1	2	0	1	0	0	0	0	1	1	0	0
05011990	1	70	1	2	1	0	2	2	3	3	2	2	2	1	170	70	88	1	3	0	4	1	1	1	0	0	0	0	1	1	0	0	0	0	1	1	0	0	2	0	1	0	0	0	0	1	1	0	0
05010744	1	34	1	2	3	1	2	2	3	3	3	2	2	1	178	80.5	#NULL!	0	3	0	1	1	2	1	0	1	0	0	0	1	0	0	0	0	1	0	0	1	2	0	1	0	0	0	0	1	1	0	0
05010447	1	45	1	2	3	0	2	2	3	3	3	3	2	1	175	78	92	0	3	0	2	1	2	1	0	0	1	0	0	1	0	0	0	0	1	0	0	1	2	0	1	0	0	0	0	1	1	0	0
05010459	1	72	1	2	2	0	1	2	2	2	2	2	2	1	178	81	90	0	3	0	4	1	2	1	0	0	0	0	1	1	0	0	0	0	1	0	1	0	2	0	1	0	0	0	0	1	1	0	0
05010455	1	61	1	2	2	0	2	2	2	2	2	3	2	1	165	65	90	0	3	0	3	1	1	1	0	0	0	1	0	1	0	0	0	0	1	0	1	0	2	0	1	0	0	0	0	1	1	0	0
05010814	1	59	1	2	2	1	2	2	3	2	2	2	2	1	172	75	102	0	3	0	3	1	2	1	0	0	0	1	0	1	0	0	0	0	1	0	1	0	2	0	1	0	0	0	0	1	1	0	0
05010816	1	63	1	2	1	0	2	2	2	2	2	2	2	1	157	57	78	1	3	0	3	1	2	1	0	0	0	1	0	1	0	0	0	0	1	1	0	0	2	0	1	0	0	0	0	1	1	0	0
05010465	1	58	1	2	3	0	3	3	3	3	3	3	2	1	165	65	90	0	3	0	3	1	2	1	0	0	0	1	0	1	0	0	0	0	1	0	0	1	2	0	1	0	0	0	0	1	1	0	0
05011313	1	52	1	2	3	0	2	2	2	2	2	2	2	1	168	70	84	0	3	0	3	1	3	1	0	0	0	1	0	1	0	0	0	0	1	0	0	1	2	0	1	0	0	0	0	1	1	0	0
05011314	1	24	1	1	3	0	2	2	2	2	2	2	2	1	174	75	80	0	3	0	1	0	1	1	0	1	0	0	0	1	0	0	0	1	0	0	0	1	2	0	1	0	0	0	0	1	1	0	0
05010467	1	46	1	2	3	0	2	2	2	2	2	2	2	1	175	80	95	0	3	0	2	1	3	1	0	0	1	0	0	1	0	0	0	0	1	0	0	1	2	0	1	0	0	0	0	1	1	0	0
05011036	1	26	1	1	3	0	3	3	3	3	3	3	2	1	#NULL!	#NULL!	#NULL!	0	3	0	1	0	1	1	0	1	0	0	0	1	0	0	0	1	0	0	0	1	2	0	1	0	0	0	0	1	1	0	0
05010482	1	67	1	2	3	0	2	2	3	3	3	3	2	1	175	65	88	0	3	0	4	1	2	1	0	0	0	0	1	1	0	0	0	0	1	0	0	1	2	0	1	0	0	0	0	1	1	0	0
05010066	1	23	1	1	3	0	2	2	2	2	2	2	2	1	184	73	80	0	3	0	1	0	1	1	0	1	0	0	0	1	0	0	0	1	0	0	0	1	2	0	1	0	0	0	0	1	1	0	0
05010476	1	48	1	2	2	0	2	2	2	2	2	2	2	1	170	83	95	0	3	0	2	1	2	1	0	0	1	0	0	1	0	0	0	0	1	0	1	0	2	0	1	0	0	0	0	1	1	0	0
05010642	1	64	1	2	2	1	1	2	2	3	2	2	2	1	175	75	105	1	3	0	3	1	3	1	0	0	0	1	0	1	0	0	0	0	1	0	1	0	2	0	1	0	0	0	0	1	1	0	0
05010472	1	47	1	2	2	0	2	2	2	2	2	2	2	1	171	66	85	0	3	0	2	1	2	1	0	0	1	0	0	1	0	0	0	0	1	0	1	0	2	0	1	0	0	0	0	1	1	0	0
05010471	1	34	1	2	3	0	2	2	2	2	2	2	2	1	180	80	90	0	3	0	1	1	2	1	0	1	0	0	0	1	0	0	0	0	1	0	0	1	2	0	1	0	0	0	0	1	1	0	0
05010034	1	52	1	2	3	0	2	2	2	2	2	2	2	1	169	64	90	1	3	0	3	1	3	1	0	0	0	1	0	1	0	0	0	0	1	0	0	1	2	0	1	0	0	0	0	1	1	0	0
05011321	1	48	1	2	2	0	3	2	2	2	3	2	2	1	172	83	86	0	3	0	2	1	1	1	0	0	1	0	0	1	0	0	0	0	1	0	1	0	2	0	1	0	0	0	0	1	1	0	0
05011322	1	50	2	2	2	0	2	2	2	2	2	2	2	1	175	70	86	0	3	0	3	1	1	1	0	0	0	1	0	0	1	0	0	0	1	0	1	0	2	0	1	0	0	0	0	1	1	0	0
05011319	1	50	2	2	3	0	2	2	2	2	2	2	2	1	170	73	90	0	3	0	3	1	3	1	0	0	0	1	0	0	1	0	0	0	1	0	0	1	2	0	1	0	0	0	0	1	1	0	0
05011324	1	34	1	2	3	0	2	2	2	2	2	2	2	1	180	50	90	0	3	0	1	1	3	1	0	1	0	0	0	1	0	0	0	0	1	0	0	1	2	0	1	0	0	0	0	1	1	0	0
05011317	1	50	1	2	3	0	2	2	2	2	2	2	2	1	169	74	88	0	3	0	3	1	3	1	0	0	0	1	0	1	0	0	0	0	1	0	0	1	2	0	1	0	0	0	0	1	1	0	0
05011311	1	48	1	2	3	0	2	2	2	2	2	2	2	1	176	80	88	0	3	0	2	1	3	1	0	0	1	0	0	1	0	0	0	0	1	0	0	1	2	0	1	0	0	0	0	1	1	0	0
05011325	1	19	1	1	3	0	2	2	2	2	2	2	2	1	190	82	84	0	3	0	1	0	1	1	0	1	0	0	0	1	0	0	0	1	0	0	0	1	2	0	1	0	0	0	0	1	1	0	0
05011330	1	18	1	1	3	0	2	2	2	2	2	2	2	1	182	75	82	0	3	0	1	0	1	1	0	1	0	0	0	1	0	0	0	1	0	0	0	1	2	0	1	0	0	0	0	1	1	0	0
05011331	1	51	1	2	3	0	2	2	2	2	2	2	2	1	178	75	85	0	3	0	3	1	3	1	0	0	0	1	0	1	0	0	0	0	1	0	0	1	2	0	1	0	0	0	0	1	1	0	0
05010487	1	47	1	2	3	1	2	2	2	2	3	3	2	1	176	90	90	0	3	0	2	1	1	1	0	0	1	0	0	1	0	0	0	0	1	0	0	1	2	0	1	0	0	0	0	1	1	0	0
05010488	1	21	1	1	3	0	2	2	2	2	2	2	2	1	173	70	86	0	3	0	1	0	1	1	0	1	0	0	0	1	0	0	0	1	0	0	0	1	2	0	1	0	0	0	0	1	1	0	0
05010040	1	52	1	2	3	1	2	3	2	2	3	2	2	1	180	78	89	0	3	0	3	1	3	1	0	0	0	1	0	1	0	0	0	0	1	0	0	1	2	0	1	0	0	0	0	1	1	0	0
0501	1	28	1	2	3	1	2	2	2	2	2	2	2	1	175	84	95	0	3	0	1	1	3	1	0	1	0	0	0	1	0	0	0	0	1	0	0	1	2	0	1	0	0	0	0	1	1	0	0
05010589	1	50	1	2	3	1	2	2	1	2	2	2	2	1	176	90	105	0	3	0	3	1	3	1	0	0	0	1	0	1	0	0	0	0	1	0	0	1	2	0	1	0	0	0	0	1	1	0	0
05010594	1	44	2	2	3	0	2	2	2	2	2	2	2	1	178	90	100	0	3	0	2	1	3	1	0	0	1	0	0	0	1	0	0	0	1	0	0	1	2	0	1	0	0	0	0	1	1	0	0
05010055	1	29	1	1	3	1	2	2	2	2	2	2	2	1	175	80	100	0	3	0	1	0	2	1	0	1	0	0	0	1	0	0	0	1	0	0	0	1	2	0	1	0	0	0	0	1	1	0	0
05010056	1	27	1	1	3	0	2	2	2	3	2	3	2	1	176	67	89	0	3	0	1	0	3	1	0	1	0	0	0	1	0	0	0	1	0	0	0	1	2	0	1	0	0	0	0	1	1	0	0
05010582	1	60	1	2	1	1	2	1	3	2	2	3	2	1	174	69	86	0	3	0	3	1	2	1	0	0	0	1	0	1	0	0	0	0	1	1	0	0	2	0	1	0	0	0	0	1	1	0	0
0501637	1	47	1	2	3	1	2	1	2	2	2	2	2	2	168	68	95	1	3	0	2	1	3	1	0	0	1	0	0	1	0	0	0	0	1	0	0	1	2	0	1	0	0	0	0	1	1	0	0
05011225	1	54	1	2	2	0	3	2	3	3	3	3	2	1	168	70	90	1	3	0	3	1	1	1	0	0	0	1	0	1	0	0	0	0	1	0	1	0	2	0	1	0	0	0	0	1	1	0	0
05010668	1	61	1	2	2	0	2	2	2	2	2	2	2	1	173	76	93	1	3	0	3	1	3	1	0	0	0	1	0	1	0	0	0	0	1	0	1	0	2	0	1	0	0	0	0	1	1	0	0
05010661	1	43	1	2	3	1	2	2	2	2	2	2	2	1	170	78	100	1	3	0	2	1	3	1	0	0	1	0	0	1	0	0	0	0	1	0	0	1	2	0	1	0	0	0	0	1	1	0	0
05010674	1	73	1	2	2	1	1	2	2	2	2	1	2	1	170	62	87	1	2	0	4	1	3	1	0	0	0	0	1	1	0	0	0	0	1	0	1	0	2	0	1	0	0	0	1	0	1	0	0
05010653	1	31	1	2	3	0	2	2	2	2	2	2	2	1	165	54	80	1	3	0	1	1	3	1	0	1	0	0	0	1	0	0	0	0	1	0	0	1	2	0	1	0	0	0	0	1	1	0	0
05010681	1	35	1	2	3	1	2	2	2	2	2	2	2	1	174	75	92	1	3	0	2	1	3	1	0	0	1	0	0	1	0	0	0	0	1	0	0	1	2	0	1	0	0	0	0	1	1	0	0
05010679	1	48	1	2	2	0	1	2	2	3	2	2	2	1	166	65	92	1	3	0	2	1	3	1	0	0	1	0	0	1	0	0	0	0	1	0	1	0	2	0	1	0	0	0	0	1	1	0	0
05010887	1	44	1	2	2	0	1	2	1	2	2	2	2	1	170	85	30	1	3	0	2	1	1	1	0	0	1	0	0	1	0	0	0	0	1	0	1	0	2	0	1	0	0	0	0	1	1	0	0
05011232	1	41	1	2	2	1	2	2	3	3	3	2	2	1	175	77	90	1	3	0	2	1	3	1	0	0	1	0	0	1	0	0	0	0	1	0	1	0	2	0	1	0	0	0	0	1	1	0	0
05011235	1	61	1	2	2	1	3	3	3	3	3	3	2	1	171	67	90	1	3	0	3	1	1	1	0	0	0	1	0	1	0	0	0	0	1	0	1	0	2	0	1	0	0	0	0	1	1	0	0
05010746	1	70	1	2	1	0	1	2	1	3	3	3	2	1	169	64	102	0	3	0	4	1	3	1	0	0	0	0	1	1	0	0	0	0	1	1	0	0	2	0	1	0	0	0	0	1	1	0	0
05011208	1	24	1	1	3	0	3	3	3	3	3	3	2	1	173	72	#NULL!	1	3	0	1	0	1	1	0	1	0	0	0	1	0	0	0	1	0	0	0	1	2	0	1	0	0	0	0	1	1	0	0
05011221	1	66	1	2	2	0	2	2	2	2	2	2	2	1	170	75	95	0	3	0	4	1	2	1	0	0	0	0	1	1	0	0	0	0	1	0	1	0	2	0	1	0	0	0	0	1	1	0	0
05011222	1	57	1	2	2	0	2	2	2	2	2	2	2	1	160	61.5	90	0	3	0	3	1	1	1	0	0	0	1	0	1	0	0	0	0	1	0	1	0	2	0	1	0	0	0	0	1	1	0	0
05010610	1	65	1	2	3	0	2	2	2	2	2	2	2	1	175.8	75	90	0	3	0	4	1	3	1	0	0	0	0	1	1	0	0	0	0	1	0	0	1	2	0	1	0	0	0	0	1	1	0	0
05010612	1	69	1	2	2	0	1	2	1	1	2	2	2	1	156	63	85	0	3	0	4	1	3	1	0	0	0	0	1	1	0	0	0	0	1	0	1	0	2	0	1	0	0	0	0	1	1	0	0
05050677	1	33	1	2	3	1	1	2	2	2	2	2	2	1	180	85	80	1	3	0	1	1	3	1	0	1	0	0	0	1	0	0	0	0	1	0	0	1	2	0	1	0	0	0	0	1	1	0	0
05010662	1	38	1	2	3	0	1	2	2	2	2	2	2	1	165	70	88	1	3	0	2	1	3	1	0	0	1	0	0	1	0	0	0	0	1	0	0	1	2	0	1	0	0	0	0	1	1	0	0
05010619	1	47	1	2	3	0	2	2	2	2	2	2	2	1	172	74	85	0	3	0	2	1	3	1	0	0	1	0	0	1	0	0	0	0	1	0	0	1	2	0	1	0	0	0	0	1	1	0	0
05011350	1	67	1	2	1	1	2	2	2	2	2	2	2	1	178	68	83	0	3	0	4	1	1	1	0	0	0	0	1	1	0	0	0	0	1	1	0	0	2	0	1	0	0	0	0	1	1	0	0
05010824	1	20	1	1	3	0	3	3	3	3	3	3	2	1	#NULL!	#NULL!	#NULL!	0	3	0	1	0	1	1	0	1	0	0	0	1	0	0	0	1	0	0	0	1	2	0	1	0	0	0	0	1	1	0	0
05010897	1	46	1	2	3	0	3	3	3	3	3	3	2	1	168	69	34	1	3	0	2	1	1	1	0	0	1	0	0	1	0	0	0	0	1	0	0	1	2	0	1	0	0	0	0	1	1	0	0
05010908	1	35	1	2	3	0	2	2	2	2	2	2	2	1	170	62	28	0	3	0	2	1	1	1	0	0	1	0	0	1	0	0	0	0	1	0	0	1	2	0	1	0	0	0	0	1	1	0	0
05010067	1	52	1	2	3	1	2	2	2	2	2	2	2	1	174	81	88	0	3	0	3	1	3	1	0	0	0	1	0	1	0	0	0	0	1	0	0	1	2	0	1	0	0	0	0	1	1	0	0
05010087	1	22	1	1	3	0	2	2	2	2	2	2	2	1	180	70	85	0	3	0	1	0	1	1	0	1	0	0	0	1	0	0	0	1	0	0	0	1	2	0	1	0	0	0	0	1	1	0	0
05010912	1	21	1	1	3	0	2	2	2	2	2	2	2	1	180	80	34	0	3	0	1	0	1	1	0	1	0	0	0	1	0	0	0	1	0	0	0	1	2	0	1	0	0	0	0	1	1	0	0
05011568	1	28	1	2	3	1	2	2	2	2	2	2	2	1	178	70	86	0	3	0	1	1	3	1	0	1	0	0	0	1	0	0	0	0	1	0	0	1	2	0	1	0	0	0	0	1	1	0	0
05010921	1	28	1	2	3	0	2	2	2	2	2	2	2	1	176	72	33	0	3	0	1	1	2	1	0	1	0	0	0	1	0	0	0	0	1	0	0	1	2	0	1	0	0	0	0	1	1	0	0
05010927	1	51	1	2	3	0	2	2	2	2	2	2	2	1	170	75	34	0	3	0	3	1	2	1	0	0	0	1	0	1	0	0	0	0	1	0	0	1	2	0	1	0	0	0	0	1	1	0	0
05010138	1	49	1	2	3	1	2	2	1	2	2	2	2	1	171	85	98	0	3	0	2	1	2	1	0	0	1	0	0	1	0	0	0	0	1	0	0	1	2	0	1	0	0	0	0	1	1	0	0
05010144	1	29	1	2	3	1	1	2	2	2	2	2	2	1	170	55	101	0	3	0	1	1	2	1	0	1	0	0	0	1	0	0	0	0	1	0	0	1	2	0	1	0	0	0	0	1	1	0	0
05010145	1	31	1	2	3	1	2	2	2	2	2	2	2	1	164	74	90	0	3	0	1	1	2	1	0	1	0	0	0	1	0	0	0	0	1	0	0	1	2	0	1	0	0	0	0	1	1	0	0
05010147	1	26	1	1	3	0	2	2	2	2	2	2	2	1	158	55	75	0	3	0	1	0	2	1	0	1	0	0	0	1	0	0	0	1	0	0	0	1	2	0	1	0	0	0	0	1	1	0	0
05011597	1	56	1	2	3	0	2	3	3	3	3	3	2	1	165	63	87	0	3	0	3	1	2	1	0	0	0	1	0	1	0	0	0	0	1	0	0	1	2	0	1	0	0	0	0	1	1	0	0
05011268	1	51	1	2	1	0	2	2	2	2	2	2	2	1	172	68	#NULL!	0	3	0	3	1	3	1	0	0	0	1	0	1	0	0	0	0	1	1	0	0	2	0	1	0	0	0	0	1	1	0	0
05011608	1	43	1	2	3	1	2	2	1	2	2	2	2	1	180	70	80	0	3	0	2	1	3	1	0	0	1	0	0	1	0	0	0	0	1	0	0	1	2	0	1	0	0	0	0	1	1	0	0
05011609	1	41	1	2	3	1	2	2	2	2	2	2	2	1	172	78	74	0	3	0	2	1	3	1	0	0	1	0	0	1	0	0	0	0	1	0	0	1	2	0	1	0	0	0	0	1	1	0	0
05011611	1	48	1	2	3	1	2	2	2	1	2	2	2	1	174	76	90	1	3	0	2	1	3	1	0	0	1	0	0	1	0	0	0	0	1	0	0	1	2	0	1	0	0	0	0	1	1	0	0
05011582	1	39	1	2	3	0	2	2	2	2	2	2	2	1	178	68	88	0	3	0	2	1	3	1	0	0	1	0	0	1	0	0	0	0	1	0	0	1	2	0	1	0	0	0	0	1	1	0	0
05011584	1	39	1	2	3	0	2	2	2	2	2	2	2	1	184	95	100	0	3	0	2	1	3	1	0	0	1	0	0	1	0	0	0	0	1	0	0	1	2	0	1	0	0	0	0	1	1	0	0
05011585	1	31	1	2	3	0	2	2	2	2	2	2	2	1	173	60	96	0	3	0	1	1	3	1	0	1	0	0	0	1	0	0	0	0	1	0	0	1	2	0	1	0	0	0	0	1	1	0	0
05011627	1	51	1	2	1	0	2	2	2	2	2	2	2	1	168	65	90	0	3	0	3	1	1	1	0	0	0	1	0	1	0	0	0	0	1	1	0	0	2	0	1	0	0	0	0	1	1	0	0
05011586	1	36	1	2	3	1	2	2	2	2	2	2	2	1	173	84	90	0	3	0	2	1	3	1	0	0	1	0	0	1	0	0	0	0	1	0	0	1	2	0	1	0	0	0	0	1	1	0	0
05011587	1	25	1	1	3	1	2	2	2	2	2	2	2	1	183	69	85	0	3	0	1	0	3	1	0	1	0	0	0	1	0	0	0	1	0	0	0	1	2	0	1	0	0	0	0	1	1	0	0
05011626	1	28	1	2	3	0	2	2	2	2	2	2	2	1	176	70	92	0	3	0	1	1	3	1	0	1	0	0	0	1	0	0	0	0	1	0	0	1	2	0	1	0	0	0	0	1	1	0	0
05011588	1	32	1	2	3	0	2	2	2	2	2	2	2	1	180	80	91	0	3	0	1	1	3	1	0	1	0	0	0	1	0	0	0	0	1	0	0	1	2	0	1	0	0	0	0	1	1	0	0
05011590	1	31	1	2	3	0	2	2	2	2	2	2	2	1	180	82	90	0	3	0	1	1	3	1	0	1	0	0	0	1	0	0	0	0	1	0	0	1	2	0	1	0	0	0	0	1	1	0	0
05011631	1	53	1	2	3	1	2	2	2	2	2	3	2	1	168	78	89	0	3	0	3	1	3	1	0	0	0	1	0	1	0	0	0	0	1	0	0	1	2	0	1	0	0	0	0	1	1	0	0
05010149	1	30	1	2	3	0	2	2	1	2	2	2	2	1	167	75	85	0	3	0	1	1	3	1	0	1	0	0	0	1	0	0	0	0	1	0	0	1	2	0	1	0	0	0	0	1	1	0	0
05010130	1	27	1	1	3	1	2	2	1	2	2	2	2	1	183	93	95	0	3	0	1	0	3	1	0	1	0	0	0	1	0	0	0	1	0	0	0	1	2	0	1	0	0	0	0	1	1	0	0
05010131	1	27	1	2	3	0	2	2	2	2	2	2	2	1	175	85	90	0	3	0	1	1	3	1	0	1	0	0	0	1	0	0	0	0	1	0	0	1	2	0	1	0	0	0	0	1	1	0	0
05010133	1	44	1	2	3	1	2	2	3	2	2	3	2	1	175	75	90	0	3	0	2	1	3	1	0	0	1	0	0	1	0	0	0	0	1	0	0	1	2	0	1	0	0	0	0	1	1	0	0
05010192	1	59	1	2	3	1	2	1	2	1	2	2	2	1	175	72.5	90	0	3	0	3	1	3	1	0	0	0	1	0	1	0	0	0	0	1	0	0	1	2	0	1	0	0	0	0	1	1	0	0
05010196	1	42	1	2	3	0	2	1	2	2	2	2	2	1	170	72	85	0	3	0	2	1	3	1	0	0	1	0	0	1	0	0	0	0	1	0	0	1	2	0	1	0	0	0	0	1	1	0	0
05010197	1	31	1	2	3	1	2	2	2	2	2	2	2	1	173	66	86	0	3	0	1	1	2	1	0	1	0	0	0	1	0	0	0	0	1	0	0	1	2	0	1	0	0	0	0	1	1	0	0
05010198	1	32	1	2	3	0	2	2	2	2	2	2	2	1	170	70	90	0	3	0	1	1	3	1	0	1	0	0	0	1	0	0	0	0	1	0	0	1	2	0	1	0	0	0	0	1	1	0	0
05010201	1	33	1	2	3	1	2	2	2	2	2	2	2	1	170	63	70	0	3	0	1	1	3	1	0	1	0	0	0	1	0	0	0	0	1	0	0	1	2	0	1	0	0	0	0	1	1	0	0
05010204	1	58	1	2	1	0	2	2	2	1	2	2	2	1	170	#NULL!	85	0	3	0	3	1	3	1	0	0	0	1	0	1	0	0	0	0	1	1	0	0	2	0	1	0	0	0	0	1	1	0	0
05010205	1	33	1	2	3	0	2	2	2	2	2	2	2	1	176	70	80	0	3	0	1	1	3	1	0	1	0	0	0	1	0	0	0	0	1	0	0	1	2	0	1	0	0	0	0	1	1	0	0
05010206	1	37	1	2	3	1	2	2	2	2	2	2	2	1	170	74	85	0	3	0	2	1	3	1	0	0	1	0	0	1	0	0	0	0	1	0	0	1	2	0	1	0	0	0	0	1	1	0	0
05010207	1	70	1	2	1	1	1	2	2	2	2	2	2	1	170	65	78	0	3	0	4	1	1	1	0	0	0	0	1	1	0	0	0	0	1	1	0	0	2	0	1	0	0	0	0	1	1	0	0
05010208	1	34	1	2	3	1	2	2	2	2	2	2	2	1	172	70	80	0	3	0	1	1	2	1	0	1	0	0	0	1	0	0	0	0	1	0	0	1	2	0	1	0	0	0	0	1	1	0	0
05011044	1	44	1	2	1	0	3	3	3	3	3	3	2	1	#NULL!	#NULL!	#NULL!	0	3	0	2	1	2	1	0	0	1	0	0	1	0	0	0	0	1	1	0	0	2	0	1	0	0	0	0	1	1	0	0
05011629	1	46	1	2	3	1	2	2	2	2	2	2	2	1	175	58	89	1	3	0	2	1	3	1	0	0	1	0	0	1	0	0	0	0	1	0	0	1	2	0	1	0	0	0	0	1	1	0	0
05011640	1	48	1	2	1	1	2	2	2	2	2	2	2	1	165	78	92	0	3	0	2	1	3	1	0	0	1	0	0	1	0	0	0	0	1	1	0	0	2	0	1	0	0	0	0	1	1	0	0
05011641	1	54	1	2	3	1	2	2	2	2	2	2	2	1	168	78	89	0	3	0	3	1	3	1	0	0	0	1	0	1	0	0	0	0	1	0	0	1	2	0	1	0	0	0	0	1	1	0	0
05011630	1	53	1	2	3	1	2	2	2	2	2	2	2	1	170	63	84	0	3	0	3	1	3	1	0	0	0	1	0	1	0	0	0	0	1	0	0	1	2	0	1	0	0	0	0	1	1	0	0
05011617	1	37	1	2	3	1	2	2	2	2	2	2	2	1	165	75	85	0	3	0	2	1	3	1	0	0	1	0	0	1	0	0	0	0	1	0	0	1	2	0	1	0	0	0	0	1	1	0	0
05011648	1	59	1	2	1	0	2	2	2	2	2	2	2	1	160	60	88	1	3	0	3	1	3	1	0	0	0	1	0	1	0	0	0	0	1	1	0	0	2	0	1	0	0	0	0	1	1	0	0
05011670	1	51	1	2	1	0	2	2	2	2	2	2	2	1	172	80.5	92	0	3	0	3	1	3	1	0	0	0	1	0	1	0	0	0	0	1	1	0	0	2	0	1	0	0	0	0	1	1	0	0
05011656	1	60	1	2	3	0	2	2	2	2	2	2	2	1	168	74	86	0	3	0	3	1	2	1	0	0	0	1	0	1	0	0	0	0	1	0	0	1	2	0	1	0	0	0	0	1	1	0	0
05010529	1	35	1	2	2	0	2	2	2	2	2	2	2	1	158	60	86	0	3	0	2	1	2	1	0	0	1	0	0	1	0	0	0	0	1	0	1	0	2	0	1	0	0	0	0	1	1	0	0
05011993	1	69	1	2	3	0	3	2	2	2	2	2	2	1	165	68	#NULL!	0	3	0	4	1	3	1	0	0	0	0	1	1	0	0	0	0	1	0	0	1	2	0	1	0	0	0	0	1	1	0	0
05011994	1	60	1	2	2	0	3	3	3	3	3	3	2	1	170	72	93	0	3	0	3	1	3	1	0	0	0	1	0	1	0	0	0	0	1	0	1	0	2	0	1	0	0	0	0	1	1	0	0
05010211	1	57	1	2	2	1	2	2	2	2	2	2	2	1	172	85	90	0	3	0	3	1	3	1	0	0	0	1	0	1	0	0	0	0	1	0	1	0	2	0	1	0	0	0	0	1	1	0	0
05010212	1	55	1	2	1	0	2	2	2	2	2	3	2	1	168	70	88	0	3	0	3	1	2	1	0	0	0	1	0	1	0	0	0	0	1	1	0	0	2	0	1	0	0	0	0	1	1	0	0
05010213	1	45	1	1	1	0	2	2	2	2	2	2	2	1	175	83	95	0	3	0	2	0	3	1	0	0	1	0	0	1	0	0	0	1	0	1	0	0	2	0	1	0	0	0	0	1	1	0	0
05010214	1	33	1	2	3	1	2	2	2	2	2	2	2	1	175	80	70	0	3	0	1	1	3	1	0	1	0	0	0	1	0	0	0	0	1	0	0	1	2	0	1	0	0	0	0	1	1	0	0
05010217	1	36	1	2	3	0	2	2	2	2	2	2	2	1	178	90	100	0	3	0	2	1	3	1	0	0	1	0	0	1	0	0	0	0	1	0	0	1	2	0	1	0	0	0	0	1	1	0	0
05010219	1	58	1	2	2	1	2	1	1	2	2	2	2	1	172	80	70	0	3	0	3	1	2	1	0	0	0	1	0	1	0	0	0	0	1	0	1	0	2	0	1	0	0	0	0	1	1	0	0
05010220	1	29	1	1	3	1	2	2	2	2	2	2	2	1	174	89	90	0	3	0	1	0	2	1	0	1	0	0	0	1	0	0	0	1	0	0	0	1	2	0	1	0	0	0	0	1	1	0	0
05010221	1	32	1	2	3	1	2	2	2	2	2	2	2	1	180	50	98	0	3	0	1	1	3	1	0	1	0	0	0	1	0	0	0	0	1	0	0	1	2	0	1	0	0	0	0	1	1	0	0
05010222	1	24	1	1	3	1	2	2	2	2	2	2	2	1	168	65	70	0	3	0	1	0	2	1	0	1	0	0	0	1	0	0	0	1	0	0	0	1	2	0	1	0	0	0	0	1	1	0	0
05010223	1	31	1	2	3	1	2	2	2	2	2	2	2	1	170	80	85	0	3	0	1	1	2	1	0	1	0	0	0	1	0	0	0	0	1	0	0	1	2	0	1	0	0	0	0	1	1	0	0
02011925	1	59	1	2	2	1	2	2	2	2	2	2	2	1	172	86	102	0	3	0	3	1	3	1	0	0	0	1	0	1	0	0	0	0	1	0	1	0	2	0	1	0	0	0	0	1	1	0	0
05012000	1	48	1	2	1	0	3	3	3	3	3	3	2	1	#NULL!	#NULL!	#NULL!	0	2	0	2	1	3	1	0	0	1	0	0	1	0	0	0	0	1	1	0	0	2	0	1	0	0	0	1	0	1	0	0
05010371	1	36	1	2	3	0	3	3	3	3	3	3	2	1	#NULL!	#NULL!	#NULL!	0	1	0	2	1	1	1	0	0	1	0	0	1	0	0	0	0	1	0	0	1	2	0	1	0	0	1	0	0	1	0	0
05011926	1	42	1	2	1	1	1	2	2	2	2	2	2	2	183	96.5	104	0	3	0	2	1	3	1	0	0	1	0	0	1	0	0	0	0	1	1	0	0	2	0	1	0	0	0	0	1	1	0	0
05011927	1	45	1	2	2	1	2	2	2	2	2	2	2	1	178	79	98	0	3	0	2	1	3	1	0	0	1	0	0	1	0	0	0	0	1	0	1	0	2	0	1	0	0	0	0	1	1	0	0
05011928	1	42	1	2	2	1	2	2	2	2	2	2	2	1	178	78	98	0	3	0	2	1	3	1	0	0	1	0	0	1	0	0	0	0	1	0	1	0	2	0	1	0	0	0	0	1	1	0	0
05010533	1	35	1	2	3	1	3	3	3	3	3	3	2	1	#NULL!	#NULL!	#NULL!	0	3	0	2	1	2	1	0	0	1	0	0	1	0	0	0	0	1	0	0	1	2	0	1	0	0	0	0	1	1	0	0
05010151	1	41	1	2	3	1	2	2	2	2	2	2	2	1	178	76	98	0	3	0	2	1	3	1	0	0	1	0	0	1	0	0	0	0	1	0	0	1	2	0	1	0	0	0	0	1	1	0	0
05910022	1	20	1	1	3	0	2	2	2	2	2	2	2	1	170	63	86	0	3	0	1	0	1	1	0	1	0	0	0	1	0	0	0	1	0	0	0	1	2	0	1	0	0	0	0	1	1	0	0
05010157	1	25	1	1	3	1	2	2	2	2	2	2	2	1	177	62	82	0	3	0	1	0	3	1	0	1	0	0	0	1	0	0	0	1	0	0	0	1	2	0	1	0	0	0	0	1	1	0	0
05010159	1	30	1	2	3	0	2	2	2	2	2	2	2	1	168	60	82	0	3	0	1	1	3	1	0	1	0	0	0	1	0	0	0	0	1	0	0	1	2	0	1	0	0	0	0	1	1	0	0
4010004	1	26	2	2	2	1	2	2	2	2	2	2	2	1	175	70	74	0	3	1	1	1	2	1	0	1	0	0	0	0	1	0	0	0	1	0	1	0	2	0	1	0	0	0	0	1	0	0	1
4010005	1	47	3	2	3	1	2	2	2	2	2	2	2	1	172	72	96	0	3	1	2	1	3	1	0	0	1	0	0	0	0	1	0	0	1	0	0	1	2	0	1	0	0	0	0	1	0	0	1
4010014	1	46	2	2	2	1	2	2	3	2	2	2	1	1	175	76	101	0	3	1	2	1	3	1	0	0	1	0	0	0	1	0	0	0	1	0	1	0	2	0	1	0	0	0	0	1	0	0	1
4010006	1	33	2	2	3	0	2	2	2	2	2	2	2	1	172	66	90	0	3	1	1	1	3	1	0	1	0	0	0	0	1	0	0	0	1	0	0	1	2	0	1	0	0	0	0	1	0	0	1
4010010	1	50	2	2	2	1	2	2	3	3	2	3	2	2	164	67	90	1	3	1	3	1	2	1	0	0	0	1	0	0	1	0	0	0	1	0	1	0	2	0	1	0	0	0	0	1	0	0	1
4010013	1	56	2	2	1	0	2	2	2	2	2	2	2	1	178	86	90	0	3	1	3	1	3	1	0	0	0	1	0	0	1	0	0	0	1	1	0	0	2	0	1	0	0	0	0	1	0	0	1
4010020	1	48	2	2	1	1	2	2	3	2	2	2	2	1	165	75	82	0	3	1	2	1	3	1	0	0	1	0	0	0	1	0	0	0	1	1	0	0	2	0	1	0	0	0	0	1	0	0	1
4010022	1	58	2	2	1	0	1	2	3	2	1	2	2	1	162	60	77	0	3	1	3	1	1	1	0	0	0	1	0	0	1	0	0	0	1	1	0	0	2	0	1	0	0	0	0	1	0	0	1
4010011	1	41	2	2	1	0	2	2	3	2	2	2	2	1	179	73	72	0	3	1	2	1	3	1	0	0	1	0	0	0	1	0	0	0	1	1	0	0	2	0	1	0	0	0	0	1	0	0	1
4010025	1	37	1	2	3	1	2	2	2	2	2	2	2	2	173	64	77	0	3	1	2	1	3	1	0	0	1	0	0	1	0	0	0	0	1	0	0	1	2	0	1	0	0	0	0	1	0	0	1
4010029	1	65	1	2	2	0	2	2	3	3	2	3	2	1	175	50	68	0	3	1	4	1	1	1	0	0	0	0	1	1	0	0	0	0	1	0	1	0	2	0	1	0	0	0	0	1	0	0	1
4010040	1	56	1	2	2	1	2	2	2	2	2	2	2	2	174	74	110	0	3	1	3	1	3	1	0	0	0	1	0	1	0	0	0	0	1	0	1	0	2	0	1	0	0	0	0	1	0	0	1
4010033	1	49	1	2	3	1	1	2	2	2	2	2	2	1	174	80	99	0	3	1	2	1	3	1	0	0	1	0	0	1	0	0	0	0	1	0	0	1	2	0	1	0	0	0	0	1	0	0	1
4010032	1	49	2	2	2	0	1	2	1	3	2	2	1	1	175	84	93	0	3	1	2	1	3	1	0	0	1	0	0	0	1	0	0	0	1	0	1	0	2	0	1	0	0	0	0	1	0	0	1
4010036	1	53	1	2	2	1	2	2	3	2	2	2	2	1	170	62	88	0	3	1	3	1	1	1	0	0	0	1	0	1	0	0	0	0	1	0	1	0	2	0	1	0	0	0	0	1	0	0	1
4010038	1	30	1	2	2	1	2	2	2	2	2	2	2	1	170	62	95	0	3	1	1	1	2	1	0	1	0	0	0	1	0	0	0	0	1	0	1	0	2	0	1	0	0	0	0	1	0	0	1
4010039	1	54	1	2	2	0	1	2	1	3	3	3	2	1	169	74	90	0	3	1	3	1	3	1	0	0	0	1	0	1	0	0	0	0	1	0	1	0	2	0	1	0	0	0	0	1	0	0	1
4010041	1	55	1	2	3	1	2	2	3	2	2	2	2	1	175	75	90	0	3	1	3	1	3	1	0	0	0	1	0	1	0	0	0	0	1	0	0	1	2	0	1	0	0	0	0	1	0	0	1
4010047	1	48	1	1	2	1	2	2	2	2	2	2	2	1	164	66	89	0	3	1	2	0	1	1	0	0	1	0	0	1	0	0	0	1	0	0	1	0	2	0	1	0	0	0	0	1	0	0	1
4010049	1	35	2	2	1	1	2	2	2	3	2	2	2	1	170	70	90	0	3	1	2	1	1	1	0	0	1	0	0	0	1	0	0	0	1	1	0	0	2	0	1	0	0	0	0	1	0	0	1
4010054	1	54	2	2	1	0	2	2	2	3	3	3	2	1	162	58	88	1	3	1	3	1	1	1	0	0	0	1	0	0	1	0	0	0	1	1	0	0	2	0	1	0	0	0	0	1	0	0	1
4010051	1	46	2	2	1	1	2	2	2	3	2	2	2	1	175	70	86	0	3	1	2	1	1	1	0	0	1	0	0	0	1	0	0	0	1	1	0	0	2	0	1	0	0	0	0	1	0	0	1
4010055	1	44	2	2	1	0	2	2	2	2	2	2	2	1	172	83	90	0	3	1	2	1	2	1	0	0	1	0	0	0	1	0	0	0	1	1	0	0	2	0	1	0	0	0	0	1	0	0	1
4010056	1	58	1	2	1	0	2	2	2	2	3	3	2	1	170	77	89	0	3	1	3	1	1	1	0	0	0	1	0	1	0	0	0	0	1	1	0	0	2	0	1	0	0	0	0	1	0	0	1
4010059	1	59	2	2	1	0	2	2	2	2	2	2	2	1	173	77	88	1	3	1	3	1	2	1	0	0	0	1	0	0	1	0	0	0	1	1	0	0	2	0	1	0	0	0	0	1	0	0	1
4010065	1	73	2	2	1	0	1	1	3	3	3	3	2	1	178	99	100	0	3	1	4	1	1	1	0	0	0	0	1	0	1	0	0	0	1	1	0	0	2	0	1	0	0	0	0	1	0	0	1
4010066	1	54	1	2	1	0	2	2	2	3	2	2	2	1	168	58	78	0	3	1	3	1	1	1	0	0	0	1	0	1	0	0	0	0	1	1	0	0	2	0	1	0	0	0	0	1	0	0	1
4010071	1	47	2	2	2	0	2	2	2	2	2	3	2	1	175	77	80	0	3	1	2	1	1	1	0	0	1	0	0	0	1	0	0	0	1	0	1	0	2	0	1	0	0	0	0	1	0	0	1
4.011008E7	1	43	2	2	3	0	2	2	2	2	2	2	2	1	170	75	85	0	3	1	2	1	1	1	0	0	1	0	0	0	1	0	0	0	1	0	0	1	2	0	1	0	0	0	0	1	0	0	1
4010068	1	48	2	2	1	0	2	2	2	2	2	2	2	1	168	62	106	0	3	1	2	1	2	1	0	0	1	0	0	0	1	0	0	0	1	1	0	0	2	0	1	0	0	0	0	1	0	0	1
4010075	1	48	2	2	3	1	2	2	1	2	2	2	2	1	168	78	89	0	3	1	2	1	3	1	0	0	1	0	0	0	1	0	0	0	1	0	0	1	2	0	1	0	0	0	0	1	0	0	1
4010069	1	51	2	2	1	1	2	2	2	2	2	2	2	1	170	65	110	1	3	1	3	1	3	1	0	0	0	1	0	0	1	0	0	0	1	1	0	0	2	0	1	0	0	0	0	1	0	0	1
4010084	1	44	2	2	1	0	3	3	3	3	3	3	2	1	170	70	80	0	3	1	2	1	1	1	0	0	1	0	0	0	1	0	0	0	1	1	0	0	2	0	1	0	0	0	0	1	0	0	1
4010079	1	44	1	2	1	0	2	2	2	2	2	2	2	1	179	65	77	0	3	1	2	1	2	1	0	0	1	0	0	1	0	0	0	0	1	1	0	0	2	0	1	0	0	0	0	1	0	0	1
4010097	1	25	2	1	3	1	2	2	2	2	2	2	2	1	176	70	100	0	3	1	1	0	3	1	0	1	0	0	0	0	1	0	0	1	0	0	0	1	2	0	1	0	0	0	0	1	0	0	1
4010087	1	37	2	2	3	0	2	3	3	3	3	3	2	1	175	75	86	0	3	1	2	1	2	1	0	0	1	0	0	0	1	0	0	0	1	0	0	1	2	0	1	0	0	0	0	1	0	0	1
4010081	1	36	2	2	2	0	2	2	2	2	2	2	2	1	165	60	76	0	3	1	2	1	3	1	0	0	1	0	0	0	1	0	0	0	1	0	1	0	2	0	1	0	0	0	0	1	0	0	1
4010100	1	39	2	2	2	1	2	2	2	2	2	2	2	1	175	80	90	0	3	1	2	1	3	1	0	0	1	0	0	0	1	0	0	0	1	0	1	0	2	0	1	0	0	0	0	1	0	0	1
4010101	1	46	2	2	2	1	1	2	2	2	2	2	2	1	165	70	90	0	3	1	2	1	3	1	0	0	1	0	0	0	1	0	0	0	1	0	1	0	2	0	1	0	0	0	0	1	0	0	1
4010083	1	41	2	2	1	0	2	2	2	2	2	2	2	1	170	60	79	0	3	1	2	1	2	1	0	0	1	0	0	0	1	0	0	0	1	1	0	0	2	0	1	0	0	0	0	1	0	0	1
4010107	1	36	1	2	1	0	2	2	2	2	2	2	2	1	178	78	89	0	3	1	2	1	2	1	0	0	1	0	0	1	0	0	0	0	1	1	0	0	2	0	1	0	0	0	0	1	0	0	1
4010106	1	58	1	2	3	0	2	2	2	2	2	2	2	1	175	70	87	0	3	1	3	1	3	1	0	0	0	1	0	1	0	0	0	0	1	0	0	1	2	0	1	0	0	0	0	1	0	0	1
4010110	1	49	1	2	1	0	2	2	2	2	2	2	2	1	170	70	88	0	3	1	2	1	2	1	0	0	1	0	0	1	0	0	0	0	1	1	0	0	2	0	1	0	0	0	0	1	0	0	1
4010111	1	42	1	2	1	0	2	2	2	2	3	3	2	1	167	59	77	0	3	1	2	1	2	1	0	0	1	0	0	1	0	0	0	0	1	1	0	0	2	0	1	0	0	0	0	1	0	0	1
4010119	1	25	1	1	3	0	2	2	2	2	2	2	2	1	177	79	88	0	3	1	1	0	3	1	0	1	0	0	0	1	0	0	0	1	0	0	0	1	2	0	1	0	0	0	0	1	0	0	1
4010125	1	53	1	2	1	0	3	3	3	3	3	3	2	1	170	70	88	0	3	1	3	1	2	1	0	0	0	1	0	1	0	0	0	0	1	1	0	0	2	0	1	0	0	0	0	1	0	0	1
4010121	1	51	1	2	1	1	1	2	2	2	2	2	1	1	175	60	80	0	3	1	3	1	3	1	0	0	0	1	0	1	0	0	0	0	1	1	0	0	2	0	1	0	0	0	0	1	0	0	1
4010126	1	55	2	2	1	0	2	1	2	2	2	2	2	1	165	60	78	0	3	1	3	1	2	1	0	0	0	1	0	0	1	0	0	0	1	1	0	0	2	0	1	0	0	0	0	1	0	0	1
4010122	1	18	2	1	3	0	2	2	2	2	2	2	2	1	178	55	74	0	3	1	1	0	1	1	0	1	0	0	0	0	1	0	0	1	0	0	0	1	2	0	1	0	0	0	0	1	0	0	1
4010123	1	55	2	1	1	1	2	2	2	2	2	2	2	1	170	65	85	1	3	1	3	0	3	1	0	0	0	1	0	0	1	0	0	1	0	1	0	0	2	0	1	0	0	0	0	1	0	0	1
4010147	1	18	2	1	3	0	2	2	2	2	2	2	2	1	170	63	78	0	3	1	1	0	1	1	0	1	0	0	0	0	1	0	0	1	0	0	0	1	2	0	1	0	0	0	0	1	0	0	1
4010127	1	20	2	1	3	0	2	2	2	2	2	2	2	1	174	50	75	0	3	1	1	0	1	1	0	1	0	0	0	0	1	0	0	1	0	0	0	1	2	0	1	0	0	0	0	1	0	0	1
4010148	1	24	2	1	3	0	2	2	2	2	2	2	2	1	175	63	77	0	3	1	1	0	1	1	0	1	0	0	0	0	1	0	0	1	0	0	0	1	2	0	1	0	0	0	0	1	0	0	1
4010128	1	20	1	1	3	0	2	2	2	2	2	2	2	1	170	55	74	0	3	1	1	0	1	1	0	1	0	0	0	1	0	0	0	1	0	0	0	1	2	0	1	0	0	0	0	1	0	0	1
4010149	1	21	1	1	3	0	2	2	2	2	2	2	2	1	177	70	83	0	3	1	1	0	1	1	0	1	0	0	0	1	0	0	0	1	0	0	0	1	2	0	1	0	0	0	0	1	0	0	1
4010129	1	20	2	1	3	0	2	2	2	2	2	2	2	1	177	62	79	0	3	1	1	0	1	1	0	1	0	0	0	0	1	0	0	1	0	0	0	1	2	0	1	0	0	0	0	1	0	0	1
4010150	1	23	2	1	3	0	2	2	2	2	2	2	2	1	174	65	77	0	3	1	1	0	1	1	0	1	0	0	0	0	1	0	0	1	0	0	0	1	2	0	1	0	0	0	0	1	0	0	1
4010130	1	21	1	1	3	0	2	2	2	2	2	2	2	1	175	56	75	0	3	1	1	0	1	1	0	1	0	0	0	1	0	0	0	1	0	0	0	1	2	0	1	0	0	0	0	1	0	0	1
4010151	1	23	2	1	3	0	2	2	2	2	2	2	2	1	170	68	83	0	3	1	1	0	1	1	0	1	0	0	0	0	1	0	0	1	0	0	0	1	2	0	1	0	0	0	0	1	0	0	1
4010131	1	19	2	1	3	0	2	2	2	2	2	2	2	1	177	62	80	0	3	1	1	0	1	1	0	1	0	0	0	0	1	0	0	1	0	0	0	1	2	0	1	0	0	0	0	1	0	0	1
4010152	1	20	2	1	3	0	2	2	2	2	2	2	2	1	176	66	78	0	3	1	1	0	1	1	0	1	0	0	0	0	1	0	0	1	0	0	0	1	2	0	1	0	0	0	0	1	0	0	1
4010153	1	21	1	1	3	0	2	2	2	2	2	2	2	1	175	65	82	0	3	1	1	0	1	1	0	1	0	0	0	1	0	0	0	1	0	0	0	1	2	0	1	0	0	0	0	1	0	0	1
4010132	1	19	2	1	3	0	2	2	2	2	2	2	2	1	174	59	79	0	3	1	1	0	1	1	0	1	0	0	0	0	1	0	0	1	0	0	0	1	2	0	1	0	0	0	0	1	0	0	1
4010154	1	21	2	1	3	0	2	2	2	2	2	2	2	1	177	67	82	0	3	1	1	0	1	1	0	1	0	0	0	0	1	0	0	1	0	0	0	1	2	0	1	0	0	0	0	1	0	0	1
4010133	1	20	1	1	3	0	2	2	2	2	2	2	2	1	174	54	74	0	3	1	1	0	1	1	0	1	0	0	0	1	0	0	0	1	0	0	0	1	2	0	1	0	0	0	0	1	0	0	1
4010155	1	20	2	1	3	0	2	2	2	2	2	2	2	1	169	67	70	0	3	1	1	0	1	1	0	1	0	0	0	0	1	0	0	1	0	0	0	1	2	0	1	0	0	0	0	1	0	0	1
4010134	1	20	1	1	3	1	2	2	2	2	2	2	2	1	178	74	85	0	3	1	1	0	1	1	0	1	0	0	0	1	0	0	0	1	0	0	0	1	2	0	1	0	0	0	0	1	0	0	1
4010135	1	20	2	1	3	1	2	2	2	2	2	2	2	1	169	49	71	0	3	1	1	0	1	1	0	1	0	0	0	0	1	0	0	1	0	0	0	1	2	0	1	0	0	0	0	1	0	0	1
4010156	1	19	1	1	3	0	2	2	2	2	2	2	2	1	170	60	70	0	3	1	1	0	1	1	0	1	0	0	0	1	0	0	0	1	0	0	0	1	2	0	1	0	0	0	0	1	0	0	1
4010157	1	19	1	1	3	0	2	2	3	2	2	2	2	1	170	60	70	0	3	1	1	0	1	1	0	1	0	0	0	1	0	0	0	1	0	0	0	1	2	0	1	0	0	0	0	1	0	0	1
4010136	1	20	2	1	3	0	2	2	2	2	2	2	2	1	#NULL!	#NULL!	#NULL!	0	3	1	1	0	1	1	0	1	0	0	0	0	1	0	0	1	0	0	0	1	2	0	1	0	0	0	0	1	0	0	1
4010158	1	24	2	1	3	0	2	2	2	2	2	2	2	1	173	64	67	0	3	1	1	0	1	1	0	1	0	0	0	0	1	0	0	1	0	0	0	1	2	0	1	0	0	0	0	1	0	0	1
4010137	1	20	2	1	3	1	2	2	2	2	2	2	2	1	171	66	81	0	3	1	1	0	1	1	0	1	0	0	0	0	1	0	0	1	0	0	0	1	2	0	1	0	0	0	0	1	0	0	1
4010159	1	20	2	1	3	0	2	2	2	2	2	2	2	1	172	65	67	0	3	1	1	0	1	1	0	1	0	0	0	0	1	0	0	1	0	0	0	1	2	0	1	0	0	0	0	1	0	0	1
4010160	1	20	1	1	3	0	2	2	2	2	2	2	2	1	175	66	76	0	3	1	1	0	1	1	0	1	0	0	0	1	0	0	0	1	0	0	0	1	2	0	1	0	0	0	0	1	0	0	1
4010161	1	22	2	1	3	0	2	2	2	2	2	2	2	1	177	62	76	0	3	1	1	0	1	1	0	1	0	0	0	0	1	0	0	1	0	0	0	1	2	0	1	0	0	0	0	1	0	0	1
4010162	1	22	2	1	3	0	2	2	2	2	2	2	2	1	175	66	70	0	3	1	1	0	1	1	0	1	0	0	0	0	1	0	0	1	0	0	0	1	2	0	1	0	0	0	0	1	0	0	1
4010163	1	21	2	1	3	0	2	2	2	2	2	2	2	1	175	67	73	0	3	1	1	0	1	1	0	1	0	0	0	0	1	0	0	1	0	0	0	1	2	0	1	0	0	0	0	1	0	0	1
4010164	1	22	1	1	3	0	2	2	2	2	2	2	2	1	176	68	70	0	3	1	1	0	1	1	0	1	0	0	0	1	0	0	0	1	0	0	0	1	2	0	1	0	0	0	0	1	0	0	1
4010165	1	19	2	1	3	0	2	2	2	2	2	2	2	1	176	62	70	0	3	1	1	0	1	1	0	1	0	0	0	0	1	0	0	1	0	0	0	1	2	0	1	0	0	0	0	1	0	0	1
4010166	1	21	2	1	3	0	2	2	3	2	2	2	2	1	170	67	70	0	3	1	1	0	1	1	0	1	0	0	0	0	1	0	0	1	0	0	0	1	2	0	1	0	0	0	0	1	0	0	1
4010167	1	20	2	1	3	0	2	2	2	2	2	2	2	1	170	67	70	0	3	1	1	0	1	1	0	1	0	0	0	0	1	0	0	1	0	0	0	1	2	0	1	0	0	0	0	1	0	0	1
4010168	1	19	1	1	3	0	2	2	2	2	2	2	2	1	170	60	70	0	3	1	1	0	1	1	0	1	0	0	0	1	0	0	0	1	0	0	0	1	2	0	1	0	0	0	0	1	0	0	1
4010169	1	21	2	1	3	0	2	2	2	2	2	2	2	1	174	63	70	0	3	1	1	0	1	1	0	1	0	0	0	0	1	0	0	1	0	0	0	1	2	0	1	0	0	0	0	1	0	0	1
4010170	1	21	1	1	3	0	2	2	2	2	2	2	2	1	173	64	69	0	3	1	1	0	1	1	0	1	0	0	0	1	0	0	0	1	0	0	0	1	2	0	1	0	0	0	0	1	0	0	1
4010171	1	21	2	1	3	0	2	2	2	2	2	2	2	1	174	60	70	0	3	1	1	0	1	1	0	1	0	0	0	0	1	0	0	1	0	0	0	1	2	0	1	0	0	0	0	1	0	0	1
4010173	1	20	1	1	3	0	2	2	2	2	2	2	2	1	170	60	76	0	3	1	1	0	1	1	0	1	0	0	0	1	0	0	0	1	0	0	0	1	2	0	1	0	0	0	0	1	0	0	1
4010174	1	20	2	1	3	0	2	2	2	2	2	2	2	1	173	59	69	0	3	1	1	0	1	1	0	1	0	0	0	0	1	0	0	1	0	0	0	1	2	0	1	0	0	0	0	1	0	0	1
4010175	1	19	2	1	3	0	2	2	2	2	2	2	2	1	170	60	68	0	3	1	1	0	1	1	0	1	0	0	0	0	1	0	0	1	0	0	0	1	2	0	1	0	0	0	0	1	0	0	1
4010176	1	18	2	1	3	0	2	2	2	2	2	2	2	1	168	55	65	0	3	1	1	0	1	1	0	1	0	0	0	0	1	0	0	1	0	0	0	1	2	0	1	0	0	0	0	1	0	0	1
4010177	1	18	2	1	3	0	2	2	2	2	2	2	2	1	170	63	67	0	3	1	1	0	1	1	0	1	0	0	0	0	1	0	0	1	0	0	0	1	2	0	1	0	0	0	0	1	0	0	1
4010178	1	19	1	1	3	0	2	2	2	2	2	2	2	1	172	60	70	0	3	1	1	0	1	1	0	1	0	0	0	1	0	0	0	1	0	0	0	1	2	0	1	0	0	0	0	1	0	0	1
4010179	1	20	2	1	3	0	2	2	2	2	2	2	2	1	173	66	70	0	3	1	1	0	1	1	0	1	0	0	0	0	1	0	0	1	0	0	0	1	2	0	1	0	0	0	0	1	0	0	1
4010180	1	18	4	1	3	0	2	2	2	2	2	2	2	1	175	62	70	0	3	1	1	0	1	1	0	1	0	0	0	0	0	0	1	1	0	0	0	1	2	0	1	0	0	0	0	1	0	0	1
4010181	1	18	2	1	3	0	2	2	2	2	2	2	2	1	172	63	68	0	3	1	1	0	1	1	0	1	0	0	0	0	1	0	0	1	0	0	0	1	2	0	1	0	0	0	0	1	0	0	1
4010182	1	18	2	1	3	0	2	2	2	2	2	2	2	1	174	60	65	0	3	1	1	0	1	1	0	1	0	0	0	0	1	0	0	1	0	0	0	1	2	0	1	0	0	0	0	1	0	0	1
4010183	1	18	2	1	3	0	2	2	2	2	2	2	2	1	175	59	67	0	3	1	1	0	1	1	0	1	0	0	0	0	1	0	0	1	0	0	0	1	2	0	1	0	0	0	0	1	0	0	1
4010138	1	23	2	1	3	0	2	2	2	2	2	2	2	1	170	52	77	0	3	1	1	0	1	1	0	1	0	0	0	0	1	0	0	1	0	0	0	1	2	0	1	0	0	0	0	1	0	0	1
4010139	1	23	2	1	3	1	2	2	2	2	2	2	2	1	175	75	95	0	3	1	1	0	1	1	0	1	0	0	0	0	1	0	0	1	0	0	0	1	2	0	1	0	0	0	0	1	0	0	1
4010140	1	23	2	1	3	0	2	2	2	2	2	2	2	1	170	56	80	0	3	1	1	0	1	1	0	1	0	0	0	0	1	0	0	1	0	0	0	1	2	0	1	0	0	0	0	1	0	0	1
4010141	1	23	2	1	3	0	2	2	2	2	2	2	2	1	180	62	79	0	3	1	1	0	1	1	0	1	0	0	0	0	1	0	0	1	0	0	0	1	2	0	1	0	0	0	0	1	0	0	1
4010142	1	22	2	1	3	0	2	2	2	2	2	2	2	1	177	65	85	0	3	1	1	0	1	1	0	1	0	0	0	0	1	0	0	1	0	0	0	1	2	0	1	0	0	0	0	1	0	0	1
4010143	1	21	2	1	3	1	2	3	2	2	2	2	2	1	172	58	81	0	3	1	1	0	1	1	0	1	0	0	0	0	1	0	0	1	0	0	0	1	2	0	1	0	0	0	0	1	0	0	1
4010144	1	19	2	1	3	0	2	2	2	2	2	2	2	1	177	62	85	0	3	1	1	0	1	1	0	1	0	0	0	0	1	0	0	1	0	0	0	1	2	0	1	0	0	0	0	1	0	0	1
4010145	1	19	2	1	3	0	2	2	2	2	2	2	2	1	171	59	86	0	3	1	1	0	1	1	0	1	0	0	0	0	1	0	0	1	0	0	0	1	2	0	1	0	0	0	0	1	0	0	1
4010146	1	20	2	1	3	1	2	2	2	2	2	2	2	1	180	80	92	0	3	1	1	0	1	1	0	1	0	0	0	0	1	0	0	1	0	0	0	1	2	0	1	0	0	0	0	1	0	0	1
4010184	1	18	2	1	3	0	2	2	2	2	2	2	2	1	173	59	68	0	3	1	1	0	1	1	0	1	0	0	0	0	1	0	0	1	0	0	0	1	2	0	1	0	0	0	0	1	0	0	1
4010185	1	19	2	1	3	0	2	2	2	2	2	2	2	1	174	62	69	0	3	1	1	0	1	1	0	1	0	0	0	0	1	0	0	1	0	0	0	1	2	0	1	0	0	0	0	1	0	0	1
4010186	1	52	1	1	3	0	2	2	2	2	2	2	2	1	175	63	66	0	3	1	3	0	1	1	0	0	0	1	0	1	0	0	0	1	0	0	0	1	2	0	1	0	0	0	0	1	0	0	1
4010187	1	19	1	1	3	0	2	2	2	2	2	2	2	1	175	64	67	0	3	1	1	0	1	1	0	1	0	0	0	1	0	0	0	1	0	0	0	1	2	0	1	0	0	0	0	1	0	0	1
4010188	1	20	1	1	3	0	2	2	2	2	2	2	2	1	173	63	67	0	3	1	1	0	1	1	0	1	0	0	0	1	0	0	0	1	0	0	0	1	2	0	1	0	0	0	0	1	0	0	1
4010189	1	19	1	1	3	0	2	2	2	2	2	2	2	1	175	64	69	0	3	1	1	0	1	1	0	1	0	0	0	1	0	0	0	1	0	0	0	1	2	0	1	0	0	0	0	1	0	0	1
4010190	1	20	2	1	3	0	2	2	2	2	2	2	2	1	172	60	66	0	3	1	1	0	1	1	0	1	0	0	0	0	1	0	0	1	0	0	0	1	2	0	1	0	0	0	0	1	0	0	1
4010191	1	18	1	1	3	0	2	2	2	2	2	2	2	1	170	60	64	0	3	1	1	0	1	1	0	1	0	0	0	1	0	0	0	1	0	0	0	1	2	0	1	0	0	0	0	1	0	0	1
4010192	1	21	2	1	3	0	2	2	2	2	2	2	2	1	172	62	67	0	3	1	1	0	1	1	0	1	0	0	0	0	1	0	0	1	0	0	0	1	2	0	1	0	0	0	0	1	0	0	1
4010193	1	18	1	1	3	0	2	2	2	2	2	2	2	1	177	64	68	0	3	1	1	0	1	1	0	1	0	0	0	1	0	0	0	1	0	0	0	1	2	0	1	0	0	0	0	1	0	0	1
4010194	1	21	2	1	3	0	2	2	2	2	2	2	2	1	170	62	67	0	3	1	1	0	1	1	0	1	0	0	0	0	1	0	0	1	0	0	0	1	2	0	1	0	0	0	0	1	0	0	1
4010195	1	22	2	1	3	0	2	2	2	2	2	2	2	1	170	64	69	0	3	1	1	0	1	1	0	1	0	0	0	0	1	0	0	1	0	0	0	1	2	0	1	0	0	0	0	1	0	0	1
4010196	1	20	2	1	3	0	2	2	2	2	2	2	2	1	169	66	69	0	3	1	1	0	1	1	0	1	0	0	0	0	1	0	0	1	0	0	0	1	2	0	1	0	0	0	0	1	0	0	1
4010197	1	42	1	2	1	0	2	2	2	2	2	2	2	1	167	61	70	0	2	1	2	1	2	1	0	0	1	0	0	1	0	0	0	0	1	1	0	0	2	0	1	0	0	0	1	0	0	0	1
4010212	1	47	1	2	1	0	2	2	2	2	2	2	2	1	165	54	82	0	3	1	2	1	2	1	0	0	1	0	0	1	0	0	0	0	1	1	0	0	2	0	1	0	0	0	0	1	0	0	1
4010198	1	52	1	2	2	0	2	2	2	2	2	2	2	1	170	63	71	1	3	1	3	1	3	1	0	0	0	1	0	1	0	0	0	0	1	0	1	0	2	0	1	0	0	0	0	1	0	0	1
4010199	1	26	1	2	2	0	2	2	2	2	2	2	2	1	160	56	63	0	3	1	1	1	2	1	0	1	0	0	0	1	0	0	0	0	1	0	1	0	2	0	1	0	0	0	0	1	0	0	1
4010200	1	29	1	2	3	0	2	2	2	2	2	2	2	1	170	61	68	0	3	1	1	1	3	1	0	1	0	0	0	1	0	0	0	0	1	0	0	1	2	0	1	0	0	0	0	1	0	0	1
4010201	1	54	2	2	1	0	2	2	2	2	2	2	2	1	165	58	60	1	3	1	3	1	1	1	0	0	0	1	0	0	1	0	0	0	1	1	0	0	2	0	1	0	0	0	0	1	0	0	1
4010202	1	20	2	2	3	0	2	2	2	2	2	2	2	1	165	58	62	0	3	1	1	1	3	1	0	1	0	0	0	0	1	0	0	0	1	0	0	1	2	0	1	0	0	0	0	1	0	0	1
4010203	1	32	2	2	3	0	2	2	2	2	2	2	2	1	164	56	63	0	3	1	1	1	3	1	0	1	0	0	0	0	1	0	0	0	1	0	0	1	2	0	1	0	0	0	0	1	0	0	1
4010213	1	47	1	2	1	1	2	2	2	2	2	2	2	1	177	73	79	0	3	1	2	1	3	1	0	0	1	0	0	1	0	0	0	0	1	1	0	0	2	0	1	0	0	0	0	1	0	0	1
4010214	1	19	2	1	3	0	2	2	2	2	2	2	2	1	180	75	80	0	3	1	1	0	1	1	0	1	0	0	0	0	1	0	0	1	0	0	0	1	2	0	1	0	0	0	0	1	0	0	1
4010207	1	33	1	2	2	0	2	2	2	2	2	2	2	1	165	60	67	0	3	1	1	1	2	1	0	1	0	0	0	1	0	0	0	0	1	0	1	0	2	0	1	0	0	0	0	1	0	0	1
4010218	1	38	1	2	2	0	2	2	2	2	2	2	2	1	175	85	98	0	3	1	2	1	3	1	0	0	1	0	0	1	0	0	0	0	1	0	1	0	2	0	1	0	0	0	0	1	0	0	1
4010217	1	33	2	2	3	0	2	2	2	2	2	2	2	1	178	60	86	0	3	1	1	1	3	1	0	1	0	0	0	0	1	0	0	0	1	0	0	1	2	0	1	0	0	0	0	1	0	0	1
4010219	1	47	2	2	3	1	1	2	2	2	2	2	2	1	170	80	102	0	3	1	2	1	3	1	0	0	1	0	0	0	1	0	0	0	1	0	0	1	2	0	1	0	0	0	0	1	0	0	1
4010220	1	49	1	2	2	0	2	2	2	2	2	2	2	1	173	70	86	0	3	1	2	1	3	1	0	0	1	0	0	1	0	0	0	0	1	0	1	0	2	0	1	0	0	0	0	1	0	0	1
4010223	1	27	2	2	3	1	2	2	2	2	2	2	2	1	175	77	92	0	3	1	1	1	3	1	0	1	0	0	0	0	1	0	0	0	1	0	0	1	2	0	1	0	0	0	0	1	0	0	1
4010224	1	29	1	2	3	0	2	2	2	2	2	2	2	1	172	71	97	0	3	1	1	1	3	1	0	1	0	0	0	1	0	0	0	0	1	0	0	1	2	0	1	0	0	0	0	1	0	0	1
4010208	1	34	2	2	1	0	2	2	2	2	2	2	2	1	164	59	63	0	3	1	1	1	3	1	0	1	0	0	0	0	1	0	0	0	1	1	0	0	2	0	1	0	0	0	0	1	0	0	1
4010209	1	47	1	2	2	0	2	2	2	2	2	2	2	1	164	60	67	0	3	1	2	1	1	1	0	0	1	0	0	1	0	0	0	0	1	0	1	0	2	0	1	0	0	0	0	1	0	0	1
4010227	1	50	1	2	2	1	2	2	2	2	2	2	2	1	172	70	80	0	3	1	3	1	2	1	0	0	0	1	0	1	0	0	0	0	1	0	1	0	2	0	1	0	0	0	0	1	0	0	1
4010229	1	23	1	2	2	1	2	2	2	2	2	2	2	1	177	80	98	0	3	1	1	1	1	1	0	1	0	0	0	1	0	0	0	0	1	0	1	0	2	0	1	0	0	0	0	1	0	0	1
4010232	1	43	2	2	2	0	2	2	2	2	2	2	2	1	175	75	83	0	3	1	2	1	3	1	0	0	1	0	0	0	1	0	0	0	1	0	1	0	2	0	1	0	0	0	0	1	0	0	1
4010240	1	25	2	2	3	0	2	2	2	2	2	2	2	1	166	53	67	0	3	1	1	1	3	1	0	1	0	0	0	0	1	0	0	0	1	0	0	1	2	0	1	0	0	0	0	1	0	0	1
4010242	1	53	2	2	1	0	2	2	2	2	2	2	2	1	173	70	71	0	3	1	3	1	2	1	0	0	0	1	0	0	1	0	0	0	1	1	0	0	2	0	1	0	0	0	0	1	0	0	1
4010244	1	57	1	2	1	0	2	2	2	2	2	2	2	1	174	72	71	1	3	1	3	1	2	1	0	0	0	1	0	1	0	0	0	0	1	1	0	0	2	0	1	0	0	0	0	1	0	0	1
4010245	1	30	2	2	3	0	2	2	2	2	2	2	2	1	173	65	70	0	3	1	1	1	3	1	0	1	0	0	0	0	1	0	0	0	1	0	0	1	2	0	1	0	0	0	0	1	0	0	1
4010246	1	52	2	2	1	0	2	1	2	2	2	2	2	1	172	69	72	0	3	1	3	1	2	1	0	0	0	1	0	0	1	0	0	0	1	1	0	0	2	0	1	0	0	0	0	1	0	0	1
4010247	1	44	2	2	1	0	2	2	2	2	2	2	2	1	172	66	62	0	3	1	2	1	3	1	0	0	1	0	0	0	1	0	0	0	1	1	0	0	2	0	1	0	0	0	0	1	0	0	1
4010234	1	46	2	2	2	1	2	2	2	2	2	2	2	1	171	70	85	0	3	1	2	1	3	1	0	0	1	0	0	0	1	0	0	0	1	0	1	0	2	0	1	0	0	0	0	1	0	0	1
4010236	1	44	2	2	2	0	2	2	2	2	2	2	2	1	173	72	87	0	3	1	2	1	3	1	0	0	1	0	0	0	1	0	0	0	1	0	1	0	2	0	1	0	0	0	0	1	0	0	1
4010260	1	27	2	1	3	1	2	2	2	2	2	2	2	1	167	55	70	0	3	1	1	0	3	1	0	1	0	0	0	0	1	0	0	1	0	0	0	1	2	0	1	0	0	0	0	1	0	0	1
4010259	1	27	2	2	3	0	2	2	2	2	2	2	2	1	166	78	77	0	3	1	1	1	3	1	0	1	0	0	0	0	1	0	0	0	1	0	0	1	2	0	1	0	0	0	0	1	0	0	1
4010258	1	27	2	2	3	1	2	2	2	2	2	2	2	1	178	80	89	0	3	1	1	1	2	1	0	1	0	0	0	0	1	0	0	0	1	0	0	1	2	0	1	0	0	0	0	1	0	0	1
4010257	1	27	2	2	3	1	2	2	2	2	2	2	2	1	165	79	99	0	3	1	1	1	3	1	0	1	0	0	0	0	1	0	0	0	1	0	0	1	2	0	1	0	0	0	0	1	0	0	1
4010256	1	27	1	2	3	0	2	2	2	2	2	2	2	1	177	76	89	0	3	1	1	1	3	1	0	1	0	0	0	1	0	0	0	0	1	0	0	1	2	0	1	0	0	0	0	1	0	0	1
4010255	1	26	1	2	3	1	2	2	2	2	2	2	2	1	167	54	76	0	3	1	1	1	3	1	0	1	0	0	0	1	0	0	0	0	1	0	0	1	2	0	1	0	0	0	0	1	0	0	1
4010254	1	28	2	1	3	0	2	2	2	2	2	2	2	1	167	60	79	0	3	1	1	0	3	1	0	1	0	0	0	0	1	0	0	1	0	0	0	1	2	0	1	0	0	0	0	1	0	0	1
4010269	1	27	3	2	3	0	2	2	2	2	2	2	2	1	166	63	70	0	3	1	1	1	3	1	0	1	0	0	0	0	0	1	0	0	1	0	0	1	2	0	1	0	0	0	0	1	0	0	1
4010272	1	30	2	2	3	0	2	2	2	2	2	2	2	1	172	66	69	0	3	1	1	1	3	1	0	1	0	0	0	0	1	0	0	0	1	0	0	1	2	0	1	0	0	0	0	1	0	0	1
4010273	1	31	1	2	3	0	2	2	2	2	2	2	2	1	172	64	67	0	3	1	1	1	3	1	0	1	0	0	0	1	0	0	0	0	1	0	0	1	2	0	1	0	0	0	0	1	0	0	1
4010275	1	53	2	2	1	0	2	2	2	2	2	2	2	1	173	73	73	0	3	1	3	1	1	1	0	0	0	1	0	0	1	0	0	0	1	1	0	0	2	0	1	0	0	0	0	1	0	0	1
4010249	1	65	1	2	1	0	2	2	2	2	2	2	2	1	171	67	68	1	3	1	4	1	1	1	0	0	0	0	1	1	0	0	0	0	1	1	0	0	2	0	1	0	0	0	0	1	0	0	1
4010251	1	41	2	2	1	0	2	2	2	2	2	2	2	1	172	72	68	0	3	1	2	1	3	1	0	0	1	0	0	0	1	0	0	0	1	1	0	0	2	0	1	0	0	0	0	1	0	0	1
4010252	1	49	2	2	1	0	2	2	2	2	2	2	2	1	172	69	70	0	3	1	2	1	3	1	0	0	1	0	0	0	1	0	0	0	1	1	0	0	2	0	1	0	0	0	0	1	0	0	1
4010253	1	59	2	2	1	0	2	2	2	2	2	2	2	1	172	69	71	1	3	1	3	1	2	1	0	0	0	1	0	0	1	0	0	0	1	1	0	0	2	0	1	0	0	0	0	1	0	0	1
4010267	1	29	2	2	3	1	2	2	2	2	2	2	2	1	177	78	85	0	3	1	1	1	3	1	0	1	0	0	0	0	1	0	0	0	1	0	0	1	2	0	1	0	0	0	0	1	0	0	1
4010266	1	27	1	2	3	0	2	2	2	2	2	2	2	1	168	60	85	0	3	1	1	1	2	1	0	1	0	0	0	1	0	0	0	0	1	0	0	1	2	0	1	0	0	0	0	1	0	0	1
4010265	1	27	1	2	3	1	2	2	2	2	2	2	2	1	175	74	79	0	3	1	1	1	3	1	0	1	0	0	0	1	0	0	0	0	1	0	0	1	2	0	1	0	0	0	0	1	0	0	1
4010264	1	27	2	1	3	0	2	2	2	2	2	2	2	1	178	80	87	0	3	1	1	0	3	1	0	1	0	0	0	0	1	0	0	1	0	0	0	1	2	0	1	0	0	0	0	1	0	0	1
4010261	1	25	2	2	2	0	1	2	2	2	2	2	2	1	176	67	79	0	3	1	1	1	3	1	0	1	0	0	0	0	1	0	0	0	1	0	1	0	2	0	1	0	0	0	0	1	0	0	1
4010283	1	28	1	1	3	1	2	2	2	2	2	2	2	1	170	70	80	0	2	1	1	0	2	1	0	1	0	0	0	1	0	0	0	1	0	0	0	1	2	0	1	0	0	0	1	0	0	0	1
4010281	1	45	2	2	1	1	2	2	2	2	2	2	2	1	176	66	80	0	3	1	2	1	3	1	0	0	1	0	0	0	1	0	0	0	1	1	0	0	2	0	1	0	0	0	0	1	0	0	1
4010280	1	51	1	2	2	0	2	2	2	2	2	2	2	1	177	78	89	0	3	1	3	1	3	1	0	0	0	1	0	1	0	0	0	0	1	0	1	0	2	0	1	0	0	0	0	1	0	0	1
4010279	1	46	2	2	2	0	1	2	2	2	2	2	2	1	167	60	87	0	3	1	2	1	3	1	0	0	1	0	0	0	1	0	0	0	1	0	1	0	2	0	1	0	0	0	0	1	0	0	1
4010278	1	77	2	2	1	0	1	2	1	2	2	2	2	1	171	71	82	0	3	1	4	1	1	1	0	0	0	0	1	0	1	0	0	0	1	1	0	0	2	0	1	0	0	0	0	1	0	0	1
4010277	1	43	2	2	2	1	2	2	2	2	2	2	2	1	176	69	86	0	3	1	2	1	2	1	0	0	1	0	0	0	1	0	0	0	1	0	1	0	2	0	1	0	0	0	0	1	0	0	1
4010289	1	47	2	2	2	0	2	2	2	2	2	2	2	1	176	66	76	0	3	1	2	1	3	1	0	0	1	0	0	0	1	0	0	0	1	0	1	0	2	0	1	0	0	0	0	1	0	0	1
4010290	1	28	2	2	3	0	2	2	2	2	2	2	2	1	171	70	70	0	3	1	1	1	3	1	0	1	0	0	0	0	1	0	0	0	1	0	0	1	2	0	1	0	0	0	0	1	0	0	1
4010294	1	25	2	2	3	0	2	2	2	2	2	2	2	1	171	68	70	0	3	1	1	1	3	1	0	1	0	0	0	0	1	0	0	0	1	0	0	1	2	0	1	0	0	0	0	1	0	0	1
4010295	1	25	1	2	3	0	2	2	2	2	2	2	2	1	172	63	65	0	3	1	1	1	3	1	0	1	0	0	0	1	0	0	0	0	1	0	0	1	2	0	1	0	0	0	0	1	0	0	1
4010296	1	52	2	2	1	0	2	2	2	2	2	2	2	1	174	74	75	0	3	1	3	1	2	1	0	0	0	1	0	0	1	0	0	0	1	1	0	0	2	0	1	0	0	0	0	1	0	0	1
4010297	1	39	2	2	1	0	2	2	2	2	2	2	2	1	173	72	76	0	3	1	2	1	3	1	0	0	1	0	0	0	1	0	0	0	1	1	0	0	2	0	1	0	0	0	0	1	0	0	1
4010299	1	54	1	2	1	0	2	2	2	2	2	2	2	1	171	74	78	0	3	1	3	1	3	1	0	0	0	1	0	1	0	0	0	0	1	1	0	0	2	0	1	0	0	0	0	1	0	0	1
4010301	1	57	1	2	1	0	2	2	2	2	2	2	2	1	171	78	80	1	3	1	3	1	1	1	0	0	0	1	0	1	0	0	0	0	1	1	0	0	2	0	1	0	0	0	0	1	0	0	1
4010302	1	51	2	2	1	0	2	2	2	2	2	2	2	1	170	69	71	0	3	1	3	1	3	1	0	0	0	1	0	0	1	0	0	0	1	1	0	0	2	0	1	0	0	0	0	1	0	0	1
4010303	1	53	1	2	1	0	2	2	2	2	2	2	2	1	173	60	63	0	3	1	3	1	2	1	0	0	0	1	0	1	0	0	0	0	1	1	0	0	2	0	1	0	0	0	0	1	0	0	1
4010304	1	47	2	2	1	0	2	2	2	2	2	2	2	1	175	67	70	0	3	1	2	1	3	1	0	0	1	0	0	0	1	0	0	0	1	1	0	0	2	0	1	0	0	0	0	1	0	0	1
4010309	1	26	2	2	3	0	2	2	2	2	2	2	2	1	174	68	70	0	3	1	1	1	3	1	0	1	0	0	0	0	1	0	0	0	1	0	0	1	2	0	1	0	0	0	0	1	0	0	1
4010316	1	58	2	2	2	1	2	2	2	2	2	2	2	1	160	55	82	0	3	1	3	1	3	1	0	0	0	1	0	0	1	0	0	0	1	0	1	0	2	0	1	0	0	0	0	1	0	0	1
4010311	1	32	1	1	3	0	2	2	2	2	2	2	2	1	174	65	80	0	3	1	1	0	2	1	0	1	0	0	0	1	0	0	0	1	0	0	0	1	2	0	1	0	0	0	0	1	0	0	1
4010333	1	56	1	2	2	1	2	2	2	2	2	2	2	1	177	68	95	0	3	1	3	1	3	1	0	0	0	1	0	1	0	0	0	0	1	0	1	0	2	0	1	0	0	0	0	1	0	0	1
4010332	1	39	1	2	2	1	2	2	2	2	2	2	2	1	182	80	98	0	3	1	2	1	3	1	0	0	1	0	0	1	0	0	0	0	1	0	1	0	2	0	1	0	0	0	0	1	0	0	1
4010331	1	23	1	1	3	0	2	2	2	2	2	2	2	1	169	74	102	0	3	1	1	0	1	1	0	1	0	0	0	1	0	0	0	1	0	0	0	1	2	0	1	0	0	0	0	1	0	0	1
4010329	1	27	2	1	2	0	2	2	2	2	2	2	2	1	177	69	89	0	3	1	1	0	1	1	0	1	0	0	0	0	1	0	0	1	0	0	1	0	2	0	1	0	0	0	0	1	0	0	1
4010328	1	33	2	1	2	1	2	2	2	2	2	2	2	1	180	80	94	0	3	1	1	0	1	1	0	1	0	0	0	0	1	0	0	1	0	0	1	0	2	0	1	0	0	0	0	1	0	0	1
4010323	1	23	2	1	3	0	2	2	2	2	2	2	2	1	163	62	65	0	3	1	1	0	3	1	0	1	0	0	0	0	1	0	0	1	0	0	0	1	2	0	1	0	0	0	0	1	0	0	1
4010324	1	40	1	2	2	0	2	2	2	2	2	2	2	1	174	69	71	0	3	1	2	1	3	1	0	0	1	0	0	1	0	0	0	0	1	0	1	0	2	0	1	0	0	0	0	1	0	0	1
4010325	1	42	2	1	2	0	2	2	2	2	2	2	2	1	174	68	71	0	3	1	2	0	3	1	0	0	1	0	0	0	1	0	0	1	0	0	1	0	2	0	1	0	0	0	0	1	0	0	1
4010327	1	36	2	1	1	0	2	2	2	2	2	2	2	1	174	65	70	0	3	1	2	0	3	1	0	0	1	0	0	0	1	0	0	1	0	1	0	0	2	0	1	0	0	0	0	1	0	0	1
4010319	1	47	2	2	1	0	2	2	2	2	2	2	2	1	174	70	74	0	3	1	2	1	3	1	0	0	1	0	0	0	1	0	0	0	1	1	0	0	2	0	1	0	0	0	0	1	0	0	1
4010337	1	36	2	2	3	0	2	2	2	2	2	2	2	1	175	65	84	1	3	1	2	1	3	1	0	0	1	0	0	0	1	0	0	0	1	0	0	1	2	0	1	0	0	0	0	1	0	0	1
4010336	1	54	2	2	2	0	2	2	2	2	2	2	2	1	171	60	79	1	3	1	3	1	3	1	0	0	0	1	0	0	1	0	0	0	1	0	1	0	2	0	1	0	0	0	0	1	0	0	1
4010334	1	30	1	2	3	1	2	2	2	2	2	2	2	1	165	59	86	0	3	1	1	1	2	1	0	1	0	0	0	1	0	0	0	0	1	0	0	1	2	0	1	0	0	0	0	1	0	0	1
4010335	1	55	1	1	2	1	2	2	2	2	2	2	2	1	174	64	85	1	3	1	3	0	3	1	0	0	0	1	0	1	0	0	0	1	0	0	1	0	2	0	1	0	0	0	0	1	0	0	1
4010365	1	31	1	2	3	0	2	2	2	2	2	2	2	1	176	72	76	0	3	1	1	1	3	1	0	1	0	0	0	1	0	0	0	0	1	0	0	1	2	0	1	0	0	0	0	1	0	0	1
4010367	1	54	1	2	1	0	2	2	2	2	2	2	2	1	166	52	56	0	3	1	3	1	3	1	0	0	0	1	0	1	0	0	0	0	1	1	0	0	2	0	1	0	0	0	0	1	0	0	1
4010373	1	60	2	2	1	0	2	2	2	2	2	2	2	1	171	62	69	1	3	1	3	1	2	1	0	0	0	1	0	0	1	0	0	0	1	1	0	0	2	0	1	0	0	0	0	1	0	0	1
4010374	1	57	1	2	1	0	2	2	2	2	2	2	2	1	174	68	71	0	2	1	3	1	2	1	0	0	0	1	0	1	0	0	0	0	1	1	0	0	2	0	1	0	0	0	1	0	0	0	1
4010377	1	45	2	2	1	0	2	2	2	2	2	2	2	1	174	69	71	0	3	1	2	1	2	1	0	0	1	0	0	0	1	0	0	0	1	1	0	0	2	0	1	0	0	0	0	1	0	0	1
4010379	1	50	1	2	1	0	2	2	2	2	2	2	2	1	172	60	65	0	3	1	3	1	1	1	0	0	0	1	0	1	0	0	0	0	1	1	0	0	2	0	1	0	0	0	0	1	0	0	1
4010380	1	42	2	2	1	0	2	2	2	2	2	2	2	1	171	66	70	0	3	1	2	1	3	1	0	0	1	0	0	0	1	0	0	0	1	1	0	0	2	0	1	0	0	0	0	1	0	0	1
4010383	1	55	2	2	1	0	2	2	2	2	2	2	2	1	172	68	71	0	3	1	3	1	1	1	0	0	0	1	0	0	1	0	0	0	1	1	0	0	2	0	1	0	0	0	0	1	0	0	1
4010391	1	45	2	2	1	1	2	2	2	2	2	2	2	1	172	71	75	0	3	1	2	1	3	1	0	0	1	0	0	0	1	0	0	0	1	1	0	0	2	0	1	0	0	0	0	1	0	0	1
4010392	1	34	1	1	2	1	2	2	2	2	2	2	2	1	174	65	70	0	1	1	1	0	3	1	0	1	0	0	0	1	0	0	0	1	0	0	1	0	2	0	1	0	0	1	0	0	0	0	1
4010393	1	47	2	2	1	0	2	2	2	2	2	2	2	1	172	68	71	0	3	1	2	1	3	1	0	0	1	0	0	0	1	0	0	0	1	1	0	0	2	0	1	0	0	0	0	1	0	0	1
4010396	1	27	2	1	3	0	2	2	2	2	2	2	2	1	171	68	72	0	2	1	1	0	3	1	0	1	0	0	0	0	1	0	0	1	0	0	0	1	2	0	1	0	0	0	1	0	0	0	1
4010397	1	24	2	1	3	0	2	2	2	2	2	2	2	1	172	65	70	0	2	1	1	0	3	1	0	1	0	0	0	0	1	0	0	1	0	0	0	1	2	0	1	0	0	0	1	0	0	0	1
4010398	1	26	2	1	3	0	2	2	2	2	2	2	2	1	162	52	60	0	2	1	1	0	3	1	0	1	0	0	0	0	1	0	0	1	0	0	0	1	2	0	1	0	0	0	1	0	0	0	1
4010399	1	43	2	1	2	0	2	2	2	2	2	2	2	1	174	66	70	1	3	1	2	0	3	1	0	0	1	0	0	0	1	0	0	1	0	0	1	0	2	0	1	0	0	0	0	1	0	0	1
4010401	1	45	2	2	1	1	2	2	2	2	2	2	2	1	174	65	71	0	3	1	2	1	2	1	0	0	1	0	0	0	1	0	0	0	1	1	0	0	2	0	1	0	0	0	0	1	0	0	1
4010402	1	39	2	2	2	0	2	2	2	2	2	2	2	1	174	65	70	0	3	1	2	1	3	1	0	0	1	0	0	0	1	0	0	0	1	0	1	0	2	0	1	0	0	0	0	1	0	0	1
4010414	1	58	1	2	1	0	2	2	2	2	2	2	2	1	174	69	72	0	3	1	3	1	2	1	0	0	0	1	0	1	0	0	0	0	1	1	0	0	2	0	1	0	0	0	0	1	0	0	1
4010415	1	45	2	2	1	0	2	2	2	2	2	2	2	1	172	70	74	0	3	1	2	1	2	1	0	0	1	0	0	0	1	0	0	0	1	1	0	0	2	0	1	0	0	0	0	1	0	0	1
4010416	1	47	2	2	2	0	2	2	2	2	2	2	2	1	172	70	75	0	3	1	2	1	3	1	0	0	1	0	0	0	1	0	0	0	1	0	1	0	2	0	1	0	0	0	0	1	0	0	1
4010417	1	45	2	2	1	0	2	2	2	2	2	2	2	1	172	65	70	0	3	1	2	1	3	1	0	0	1	0	0	0	1	0	0	0	1	1	0	0	2	0	1	0	0	0	0	1	0	0	1
4010419	1	22	1	1	3	0	2	2	2	2	2	2	2	1	174	68	72	0	3	1	1	0	2	1	0	1	0	0	0	1	0	0	0	1	0	0	0	1	2	0	1	0	0	0	0	1	0	0	1
4010435	1	31	2	2	1	0	2	2	2	2	2	2	2	1	174	70	75	0	3	1	1	1	3	1	0	1	0	0	0	0	1	0	0	0	1	1	0	0	2	0	1	0	0	0	0	1	0	0	1
4010436	1	40	2	2	1	0	2	2	2	2	2	2	2	1	172	69	71	0	3	1	2	1	3	1	0	0	1	0	0	0	1	0	0	0	1	1	0	0	2	0	1	0	0	0	0	1	0	0	1
4010412	1	49	2	2	2	1	2	2	2	2	2	2	2	1	170	86	95	1	3	1	2	1	3	1	0	0	1	0	0	0	1	0	0	0	1	0	1	0	2	0	1	0	0	0	0	1	0	0	1
4010410	1	60	1	2	1	0	2	2	2	2	2	2	2	1	169	58	74	1	3	1	3	1	2	1	0	0	0	1	0	1	0	0	0	0	1	1	0	0	2	0	1	0	0	0	0	1	0	0	1
4010408	1	23	2	1	3	0	2	2	2	2	2	2	2	1	189	77	76	0	3	1	1	0	1	1	0	1	0	0	0	0	1	0	0	1	0	0	0	1	2	0	1	0	0	0	0	1	0	0	1
4010407	1	53	1	2	1	0	2	2	2	2	2	2	2	1	177	69	80	0	3	1	3	1	1	1	0	0	0	1	0	1	0	0	0	0	1	1	0	0	2	0	1	0	0	0	0	1	0	0	1
4010406	1	53	1	2	1	0	2	2	2	2	2	2	2	1	188	89	89	0	3	1	3	1	2	1	0	0	0	1	0	1	0	0	0	0	1	1	0	0	2	0	1	0	0	0	0	1	0	0	1
4010404	1	28	1	2	2	0	2	2	2	2	2	3	2	1	174	74	76	0	3	1	1	1	3	1	0	1	0	0	0	1	0	0	0	0	1	0	1	0	2	0	1	0	0	0	0	1	0	0	1
4010403	1	64	2	2	1	1	2	2	2	2	2	2	2	1	176	76	89	0	3	1	3	1	3	1	0	0	0	1	0	0	1	0	0	0	1	1	0	0	2	0	1	0	0	0	0	1	0	0	1
4010421	1	43	1	2	2	1	2	2	2	2	2	2	2	1	175	70	87	0	3	1	2	1	2	1	0	0	1	0	0	1	0	0	0	0	1	0	1	0	2	0	1	0	0	0	0	1	0	0	1
4010420	1	48	1	2	1	0	2	2	2	2	2	2	2	1	175	66	78	0	3	1	2	1	2	1	0	0	1	0	0	1	0	0	0	0	1	1	0	0	2	0	1	0	0	0	0	1	0	0	1
4010448	1	37	1	1	3	1	2	2	2	2	2	2	2	1	173	68	72	0	3	1	2	0	3	1	0	0	1	0	0	1	0	0	0	1	0	0	0	1	2	0	1	0	0	0	0	1	0	0	1
4010450	1	52	2	2	1	0	2	2	2	2	2	2	2	1	172	65	70	0	3	1	3	1	3	1	0	0	0	1	0	0	1	0	0	0	1	1	0	0	2	0	1	0	0	0	0	1	0	0	1
4010451	1	43	1	2	1	0	2	2	2	2	2	2	2	1	172	74	81	0	3	1	2	1	3	1	0	0	1	0	0	1	0	0	0	0	1	1	0	0	2	0	1	0	0	0	0	1	0	0	1
4010457	1	56	2	2	1	0	2	2	2	2	2	2	2	1	175	74	77	1	3	1	3	1	2	1	0	0	0	1	0	0	1	0	0	0	1	1	0	0	2	0	1	0	0	0	0	1	0	0	1
4010347	1	64	2	2	1	1	2	2	2	2	2	2	2	1	177	70	80	0	3	1	3	1	2	1	0	0	0	1	0	0	1	0	0	0	1	1	0	0	2	0	1	0	0	0	0	1	0	0	1
4010344	1	53	1	2	1	1	2	1	2	2	2	2	2	1	167	68	84	0	3	1	3	1	3	1	0	0	0	1	0	1	0	0	0	0	1	1	0	0	2	0	1	0	0	0	0	1	0	0	1
4010338	1	56	1	2	1	0	1	2	2	2	2	2	2	1	177	78	80	0	3	1	3	1	3	1	0	0	0	1	0	1	0	0	0	0	1	1	0	0	2	0	1	0	0	0	0	1	0	0	1
4010358	1	24	2	1	3	0	2	2	2	2	2	2	2	1	180	70	73	0	3	1	1	0	1	1	0	1	0	0	0	0	1	0	0	1	0	0	0	1	2	0	1	0	0	0	0	1	0	0	1
4010357	1	46	1	2	1	1	2	2	2	2	2	2	2	1	170	70	89	0	3	1	2	1	3	1	0	0	1	0	0	1	0	0	0	0	1	1	0	0	2	0	1	0	0	0	0	1	0	0	1
4010354	1	40	1	2	1	0	2	2	2	2	2	2	2	1	176	64	80	1	3	1	2	1	2	1	0	0	1	0	0	1	0	0	0	0	1	1	0	0	2	0	1	0	0	0	0	1	0	0	1
4010430	1	25	2	1	3	0	2	2	2	2	2	2	2	1	173	78	89	0	3	1	1	0	1	1	0	1	0	0	0	0	1	0	0	1	0	0	0	1	2	0	1	0	0	0	0	1	0	0	1
4010429	1	36	2	2	2	0	2	2	2	2	2	2	2	1	160	50	86	0	3	1	2	1	2	1	0	0	1	0	0	0	1	0	0	0	1	0	1	0	2	0	1	0	0	0	0	1	0	0	1
4010428	1	55	3	2	1	0	2	2	2	2	2	2	2	1	176	70	80	0	3	1	3	1	3	1	0	0	0	1	0	0	0	1	0	0	1	1	0	0	2	0	1	0	0	0	0	1	0	0	1
4010443	1	46	2	2	1	1	1	1	2	2	2	2	2	1	168	70	95	0	3	1	2	1	3	1	0	0	1	0	0	0	1	0	0	0	1	1	0	0	2	0	1	0	0	0	0	1	0	0	1
4010442	1	54	2	2	1	0	2	2	2	2	2	2	2	1	170	76	86	1	3	1	3	1	3	1	0	0	0	1	0	0	1	0	0	0	1	1	0	0	2	0	1	0	0	0	0	1	0	0	1
4010438	1	58	1	2	1	1	2	2	2	2	2	2	2	1	177	70	79	0	3	1	3	1	3	1	0	0	0	1	0	1	0	0	0	0	1	1	0	0	2	0	1	0	0	0	0	1	0	0	1
4010472	1	42	2	2	1	0	2	2	2	2	2	2	2	1	170	70	83	0	3	1	2	1	3	1	0	0	1	0	0	0	1	0	0	0	1	1	0	0	2	0	1	0	0	0	0	1	0	0	1
4010470	1	43	2	2	2	0	2	2	2	2	2	2	2	1	178	74	82	0	3	1	2	1	3	1	0	0	1	0	0	0	1	0	0	0	1	0	1	0	2	0	1	0	0	0	0	1	0	0	1
4010468	1	58	1	2	1	1	2	2	2	2	2	2	2	1	172	65	72	0	3	1	3	1	3	1	0	0	0	1	0	1	0	0	0	0	1	1	0	0	2	0	1	0	0	0	0	1	0	0	1
4010467	1	39	2	2	2	0	2	2	2	2	2	2	2	1	168	54	71	0	3	1	2	1	3	1	0	0	1	0	0	0	1	0	0	0	1	0	1	0	2	0	1	0	0	0	0	1	0	0	1
4010458	1	60	1	2	1	0	1	2	2	2	2	2	2	1	174	77	81	0	3	1	3	1	2	1	0	0	0	1	0	1	0	0	0	0	1	1	0	0	2	0	1	0	0	0	0	1	0	0	1
4010460	1	46	1	1	1	0	2	2	2	2	2	2	2	1	175	72	78	0	3	1	2	0	2	1	0	0	1	0	0	1	0	0	0	1	0	1	0	0	2	0	1	0	0	0	0	1	0	0	1
4010465	1	63	1	2	1	0	2	2	2	2	2	2	2	1	171	69	72	0	3	1	3	1	2	1	0	0	0	1	0	1	0	0	0	0	1	1	0	0	2	0	1	0	0	0	0	1	0	0	1
4010493	1	53	2	2	1	0	2	2	2	2	2	2	2	1	175	90	101	0	3	1	3	1	2	1	0	0	0	1	0	0	1	0	0	0	1	1	0	0	2	0	1	0	0	0	0	1	0	0	1
4010491	1	66	2	2	1	1	2	2	2	2	2	2	2	1	178	76	87	0	3	1	4	1	3	1	0	0	0	0	1	0	1	0	0	0	1	1	0	0	2	0	1	0	0	0	0	1	0	0	1
4010488	1	44	2	2	2	1	2	2	2	2	2	2	2	1	170	56	70	0	3	1	2	1	2	1	0	0	1	0	0	0	1	0	0	0	1	0	1	0	2	0	1	0	0	0	0	1	0	0	1
4010485	1	37	2	2	2	0	2	2	2	2	2	2	2	1	177	68	86	0	3	1	2	1	3	1	0	0	1	0	0	0	1	0	0	0	1	0	1	0	2	0	1	0	0	0	0	1	0	0	1
4010478	1	63	1	2	1	0	2	2	2	2	2	2	2	1	174	65	68	0	3	1	3	1	2	1	0	0	0	1	0	1	0	0	0	0	1	1	0	0	2	0	1	0	0	0	0	1	0	0	1
4010479	1	50	2	2	1	0	2	2	2	2	2	2	2	1	168	65	71	0	3	1	3	1	1	1	0	0	0	1	0	0	1	0	0	0	1	1	0	0	2	0	1	0	0	0	0	1	0	0	1
4010481	1	38	2	2	2	0	2	2	2	2	2	2	2	1	172	68	71	1	3	1	2	1	2	1	0	0	1	0	0	0	1	0	0	0	1	0	1	0	2	0	1	0	0	0	0	1	0	0	1
4010510	1	37	2	2	2	0	2	3	3	3	3	3	2	1	175	75	85	0	3	1	2	1	2	1	0	0	1	0	0	0	1	0	0	0	1	0	1	0	2	0	1	0	0	0	0	1	0	0	1
4010494	1	28	2	1	3	0	2	3	3	3	3	3	2	1	156	50	60	0	3	1	1	0	2	1	0	1	0	0	0	0	1	0	0	1	0	0	0	1	2	0	1	0	0	0	0	1	0	0	1
4010496	1	58	2	2	1	0	2	3	3	3	3	3	2	1	157	62	65	0	3	1	3	1	2	1	0	0	0	1	0	0	1	0	0	0	1	1	0	0	2	0	1	0	0	0	0	1	0	0	1
4010497	1	55	2	2	1	0	2	3	3	3	3	3	2	1	174	74	82	0	3	1	3	1	2	1	0	0	0	1	0	0	1	0	0	0	1	1	0	0	2	0	1	0	0	0	0	1	0	0	1
4010500	1	48	2	2	2	0	2	3	3	3	3	3	2	1	175	74	84	0	3	1	2	1	2	1	0	0	1	0	0	0	1	0	0	0	1	0	1	0	2	0	1	0	0	0	0	1	0	0	1
4010501	1	60	1	2	1	0	2	3	3	3	3	3	2	1	174	71	79	1	3	1	3	1	2	1	0	0	0	1	0	1	0	0	0	0	1	1	0	0	2	0	1	0	0	0	0	1	0	0	1
4010074	1	47	1	2	2	1	2	2	2	2	2	2	1	1	175	70	110	0	3	1	2	1	3	1	0	0	1	0	0	1	0	0	0	0	1	0	1	0	2	0	1	0	0	0	0	1	0	0	1
3010003	1	49	1	2	2	0	3	3	3	3	3	3	2	1	#NULL!	#NULL!	#NULL!	1	3	0	2	1	2	1	0	0	1	0	0	1	0	0	0	0	1	0	1	0	2	0	1	0	0	0	0	1	0	1	0
3010103	1	49	1	2	3	0	3	3	3	3	3	3	2	1	#NULL!	#NULL!	#NULL!	1	3	0	2	1	2	1	0	0	1	0	0	1	0	0	0	0	1	0	0	1	2	0	1	0	0	0	0	1	0	1	0
3120007	1	67	1	2	1	0	3	3	3	3	3	3	2	1	#NULL!	#NULL!	#NULL!	1	3	0	4	1	2	1	0	0	0	0	1	1	0	0	0	0	1	1	0	0	2	0	1	0	0	0	0	1	0	1	0
3010106	1	66	1	2	2	0	3	3	3	3	3	3	2	1	#NULL!	#NULL!	#NULL!	1	3	0	4	1	2	1	0	0	0	0	1	1	0	0	0	0	1	0	1	0	2	0	1	0	0	0	0	1	0	1	0
3010108	1	64	1	2	1	0	3	3	3	3	3	3	2	1	#NULL!	#NULL!	#NULL!	1	3	0	3	1	2	1	0	0	0	1	0	1	0	0	0	0	1	1	0	0	2	0	1	0	0	0	0	1	0	1	0
3080109	1	53	1	2	1	0	3	3	3	3	3	3	2	1	#NULL!	#NULL!	#NULL!	1	3	0	3	1	2	1	0	0	0	1	0	1	0	0	0	0	1	1	0	0	2	0	1	0	0	0	0	1	0	1	0
3010010	1	57	1	2	1	0	3	3	3	3	3	3	2	1	#NULL!	#NULL!	#NULL!	1	3	0	3	1	2	1	0	0	0	1	0	1	0	0	0	0	1	1	0	0	2	0	1	0	0	0	0	1	0	1	0
3080011	1	49	1	2	2	1	1	2	1	2	2	2	2	1	170	58	31	0	3	0	2	1	1	1	0	0	1	0	0	1	0	0	0	0	1	0	1	0	2	0	1	0	0	0	0	1	0	1	0
3010402	1	25	1	1	3	1	2	2	2	2	2	2	2	1	168	62	35	0	3	0	1	0	1	1	0	1	0	0	0	1	0	0	0	1	0	0	0	1	2	0	1	0	0	0	0	1	0	1	0
3020205	1	63	1	2	1	1	1	2	2	1	1	2	1	1	165	53	#NULL!	1	3	0	3	1	1	1	0	0	0	1	0	1	0	0	0	0	1	1	0	0	2	0	1	0	0	0	0	1	0	1	0
3140204	1	75	1	2	1	0	2	2	2	2	2	2	2	1	180	80	#NULL!	1	3	0	4	1	3	1	0	0	0	0	1	1	0	0	0	0	1	1	0	0	2	0	1	0	0	0	0	1	0	1	0
3040023	1	70	1	2	3	0	1	2	2	2	1	2	2	1	172	80	96	1	3	0	4	1	2	1	0	0	0	0	1	1	0	0	0	0	1	0	0	1	2	0	1	0	0	0	0	1	0	1	0
3100015	1	53	1	2	1	0	2	2	2	2	2	2	2	2	158	50	86	1	3	0	3	1	1	1	0	0	0	1	0	1	0	0	0	0	1	1	0	0	2	0	1	0	0	0	0	1	0	1	0
3174003	1	51	1	2	1	0	2	2	2	2	2	2	2	1	171	63	35	1	3	0	3	1	1	1	0	0	0	1	0	1	0	0	0	0	1	1	0	0	2	0	1	0	0	0	0	1	0	1	0
3010028	1	53	1	2	2	0	2	2	2	2	2	2	2	1	172	70	85	0	3	0	3	1	3	1	0	0	0	1	0	1	0	0	0	0	1	0	1	0	2	0	1	0	0	0	0	1	0	1	0
3170035	1	27	1	2	3	0	2	2	1	2	2	2	2	1	175	80	106	1	3	0	1	1	3	1	0	1	0	0	0	1	0	0	0	0	1	0	0	1	2	0	1	0	0	0	0	1	0	1	0
3020116	1	45	1	2	3	0	2	2	1	2	2	2	2	1	175	75	32	1	3	0	2	1	2	1	0	0	1	0	0	1	0	0	0	0	1	0	0	1	2	0	1	0	0	0	0	1	0	1	0
3010118	1	57	1	2	1	1	2	2	2	2	2	2	2	1	163	60	80	1	3	0	3	1	2	1	0	0	0	1	0	1	0	0	0	0	1	1	0	0	2	0	1	0	0	0	0	1	0	1	0
3010036	1	52	1	2	3	1	1	1	3	2	2	2	2	1	178	71	110	1	3	0	3	1	3	1	0	0	0	1	0	1	0	0	0	0	1	0	0	1	2	0	1	0	0	0	0	1	0	1	0
3010037	1	46	1	2	3	1	2	2	2	2	2	2	2	1	180	90	90	1	3	0	2	1	3	1	0	0	1	0	0	1	0	0	0	0	1	0	0	1	2	0	1	0	0	0	0	1	0	1	0
3010121	1	53	1	2	1	1	2	2	3	2	2	2	2	1	176	74	30	1	3	0	3	1	2	1	0	0	0	1	0	1	0	0	0	0	1	1	0	0	2	0	1	0	0	0	0	1	0	1	0
3020120	1	51	1	2	2	0	2	2	2	2	2	2	2	1	#NULL!	#NULL!	#NULL!	0	3	0	3	1	1	1	0	0	0	1	0	1	0	0	0	0	1	0	1	0	2	0	1	0	0	0	0	1	0	1	0
3020021	1	42	1	2	3	1	2	2	2	2	2	2	2	1	173	67	80	0	3	0	2	1	3	1	0	0	1	0	0	1	0	0	0	0	1	0	0	1	2	0	1	0	0	0	0	1	0	1	0
3140124	1	58	1	2	1	0	1	3	3	2	2	2	2	1	168	70	32	1	3	0	3	1	2	1	0	0	0	1	0	1	0	0	0	0	1	1	0	0	2	0	1	0	0	0	0	1	0	1	0
3150129	1	50	1	2	1	1	3	2	2	2	2	2	2	1	175	75	83	1	3	0	3	1	1	1	0	0	0	1	0	1	0	0	0	0	1	1	0	0	2	0	1	0	0	0	0	1	0	1	0
3100047	1	52	1	2	2	1	2	2	3	3	2	2	2	1	171	84	#NULL!	1	3	0	3	1	1	1	0	0	0	1	0	1	0	0	0	0	1	0	1	0	2	0	1	0	0	0	0	1	0	1	0
3020701	1	49	1	2	2	0	2	2	2	2	2	2	2	1	175	61	70	0	3	0	2	1	2	1	0	0	1	0	0	1	0	0	0	0	1	0	1	0	2	0	1	0	0	0	0	1	0	1	0
3010126	1	38	1	2	3	0	2	2	2	2	2	2	2	1	170	70	65	1	3	0	2	1	1	1	0	0	1	0	0	1	0	0	0	0	1	0	0	1	2	0	1	0	0	0	0	1	0	1	0
3170048	1	56	1	2	1	1	2	2	2	2	2	2	2	1	172	89	#NULL!	1	3	0	3	1	1	1	0	0	0	1	0	1	0	0	0	0	1	1	0	0	2	0	1	0	0	0	0	1	0	1	0
3040703	1	34	1	2	3	1	2	2	2	2	2	3	2	1	178	86	80	0	3	0	1	1	3	1	0	1	0	0	0	1	0	0	0	0	1	0	0	1	2	0	1	0	0	0	0	1	0	1	0
3050704	1	48	1	2	3	1	3	2	2	2	2	2	2	1	178	65	86	0	3	0	2	1	2	1	0	0	1	0	0	1	0	0	0	0	1	0	0	1	2	0	1	0	0	0	0	1	0	1	0
3040703	1	34	1	2	3	0	3	3	3	3	3	3	2	1	#NULL!	#NULL!	#NULL!	0	3	0	1	1	2	1	0	1	0	0	0	1	0	0	0	0	1	0	0	1	2	0	1	0	0	0	0	1	0	1	0
3010710	1	30	1	2	3	1	2	2	2	2	2	2	2	1	175	78	70	0	3	0	1	1	3	1	0	1	0	0	0	1	0	0	0	0	1	0	0	1	2	0	1	0	0	0	0	1	0	1	0
3010708	1	42	1	2	3	1	2	2	2	2	2	3	2	1	175	78	70	0	3	0	2	1	3	1	0	0	1	0	0	1	0	0	0	0	1	0	0	1	2	0	1	0	0	0	0	1	0	1	0
3010706	1	34	1	2	3	0	3	3	3	3	3	3	2	1	#NULL!	#NULL!	#NULL!	0	3	0	1	1	2	1	0	1	0	0	0	1	0	0	0	0	1	0	0	1	2	0	1	0	0	0	0	1	0	1	0
3090131	1	43	1	2	3	0	2	2	2	2	2	2	2	1	175	70	80	1	3	0	2	1	3	1	0	0	1	0	0	1	0	0	0	0	1	0	0	1	2	0	1	0	0	0	0	1	0	1	0
3010414	1	30	1	1	3	1	2	2	2	2	2	2	2	1	168	80	40	1	3	0	1	0	1	1	0	1	0	0	0	1	0	0	0	1	0	0	0	1	2	0	1	0	0	0	0	1	0	1	0
3080606	1	53	1	2	1	0	3	3	3	3	3	3	2	1	#NULL!	#NULL!	#NULL!	0	3	0	3	1	2	1	0	0	0	1	0	1	0	0	0	0	1	1	0	0	2	0	1	0	0	0	0	1	0	1	0
3080607	1	47	1	2	3	0	3	3	3	3	3	3	2	1	#NULL!	#NULL!	#NULL!	0	3	0	2	1	2	1	0	0	1	0	0	1	0	0	0	0	1	0	0	1	2	0	1	0	0	0	0	1	0	1	0
3010160	1	47	1	2	3	1	2	2	2	2	2	2	2	1	178	76	100	0	3	0	2	1	3	1	0	0	1	0	0	1	0	0	0	0	1	0	0	1	2	0	1	0	0	0	0	1	0	1	0
3010066	1	60	1	2	2	0	2	2	2	2	2	2	2	1	172	65	100	1	3	0	3	1	3	1	0	0	0	1	0	1	0	0	0	0	1	0	1	0	2	0	1	0	0	0	0	1	0	1	0
3080141	1	50	1	2	2	0	2	2	2	2	2	2	2	1	175	60	75	1	3	0	3	1	2	1	0	0	0	1	0	1	0	0	0	0	1	0	1	0	2	0	1	0	0	0	0	1	0	1	0
3010142	1	35	1	2	3	0	2	2	2	2	2	2	2	1	168	70	80	1	3	0	2	1	2	1	0	0	1	0	0	1	0	0	0	0	1	0	0	1	2	0	1	0	0	0	0	1	0	1	0
3010617	1	45	1	2	2	0	2	3	2	3	3	2	2	1	178	60	54	1	1	0	2	1	1	1	0	0	1	0	0	1	0	0	0	0	1	0	1	0	2	0	1	0	0	1	0	0	0	1	0
3180611	1	70	1	2	1	0	3	3	3	3	3	3	2	1	#NULL!	#NULL!	#NULL!	0	3	0	4	1	1	1	0	0	0	0	1	1	0	0	0	0	1	1	0	0	2	0	1	0	0	0	0	1	0	1	0
3010713	1	36	1	2	2	1	2	2	2	2	2	2	2	1	170	75	70	0	3	0	2	1	2	1	0	0	1	0	0	1	0	0	0	0	1	0	1	0	2	0	1	0	0	0	0	1	0	1	0
3030145	1	83	1	2	1	0	3	3	3	3	3	3	2	1	160	50	28	0	3	0	4	1	2	1	0	0	0	0	1	1	0	0	0	0	1	1	0	0	2	0	1	0	0	0	0	1	0	1	0
3180714	1	69	1	2	2	1	2	2	2	2	2	2	2	1	174	60	60	0	3	0	4	1	1	1	0	0	0	0	1	1	0	0	0	0	1	0	1	0	2	0	1	0	0	0	0	1	0	1	0
3070717	1	53	1	2	2	1	2	2	2	2	2	2	2	1	170	51	60	0	3	0	3	1	1	1	0	0	0	1	0	1	0	0	0	0	1	0	1	0	2	0	1	0	0	0	0	1	0	1	0
3180718	1	66	1	2	2	1	2	2	2	2	2	2	2	1	172	60	65	0	3	0	4	1	1	1	0	0	0	0	1	1	0	0	0	0	1	0	1	0	2	0	1	0	0	0	0	1	0	1	0
3010623	1	45	1	2	3	0	3	2	3	2	3	3	2	1	178	89	45	0	3	0	2	1	1	1	0	0	1	0	0	1	0	0	0	0	1	0	0	1	2	0	1	0	0	0	0	1	0	1	0
3010152	1	34	1	2	3	0	2	2	2	2	2	2	2	1	175	70	82	0	3	0	1	1	2	1	0	1	0	0	0	1	0	0	0	0	1	0	0	1	2	0	1	0	0	0	0	1	0	1	0
3050155	1	39	1	2	3	0	2	2	2	2	2	2	2	1	185	65	78	1	3	0	2	1	3	1	0	0	1	0	0	1	0	0	0	0	1	0	0	1	2	0	1	0	0	0	0	1	0	1	0
3050156	1	56	1	2	2	0	2	2	2	2	2	2	2	1	175	75	80	0	3	0	3	1	3	1	0	0	0	1	0	1	0	0	0	0	1	0	1	0	2	0	1	0	0	0	0	1	0	1	0
3030161	1	57	1	2	1	0	2	2	2	2	2	2	2	1	167	50.2	#NULL!	1	3	0	3	1	1	1	0	0	0	1	0	1	0	0	0	0	1	1	0	0	2	0	1	0	0	0	0	1	0	1	0
3050089	1	51	1	2	2	1	1	2	1	2	1	1	2	1	178	90	72	0	3	0	3	1	1	1	0	0	0	1	0	1	0	0	0	0	1	0	1	0	2	0	1	0	0	0	0	1	0	1	0
3180162	1	23	1	1	3	0	2	2	2	2	2	2	2	1	183	65	70	1	1	0	1	0	1	1	0	1	0	0	0	1	0	0	0	1	0	0	0	1	2	0	1	0	0	1	0	0	0	1	0
3090166	1	52	1	2	1	0	3	3	3	3	3	3	2	1	#NULL!	#NULL!	#NULL!	0	3	0	3	1	1	1	0	0	0	1	0	1	0	0	0	0	1	1	0	0	2	0	1	0	0	0	0	1	0	1	0
3050167	1	31	1	2	2	1	2	2	2	2	2	2	2	1	170	70	86	1	3	0	1	1	2	1	0	1	0	0	0	1	0	0	0	0	1	0	1	0	2	0	1	0	0	0	0	1	0	1	0
3110170	1	55	1	3	2	0	2	2	2	2	2	2	2	1	175	70	80	1	3	0	3	1	1	1	0	0	0	1	0	1	0	0	0	0	1	0	1	0	2	0	1	0	0	0	0	1	0	1	0
3010182	1	53	1	2	2	0	2	2	2	2	2	2	2	1	175	75	80	0	3	0	3	1	1	1	0	0	0	1	0	1	0	0	0	0	1	0	1	0	2	0	1	0	0	0	0	1	0	1	0
3090101	1	69	1	2	2	1	1	2	2	2	2	2	1	1	#NULL!	#NULL!	90	1	3	0	4	1	1	1	0	0	0	0	1	1	0	0	0	0	1	0	1	0	2	0	1	0	0	0	0	1	0	1	0
3010111	1	46	1	2	1	1	2	2	2	2	2	2	2	1	175	75	80	1	3	0	2	1	2	1	0	0	1	0	0	1	0	0	0	0	1	1	0	0	2	0	1	0	0	0	0	1	0	1	0
3010113	1	54	1	2	3	1	2	2	2	2	2	2	2	1	178	75	83	1	3	0	3	1	3	1	0	0	0	1	0	1	0	0	0	0	1	0	0	1	2	0	1	0	0	0	0	1	0	1	0
3010406	1	54	1	2	2	0	2	2	2	2	2	2	2	1	172	72	36	1	3	0	3	1	1	1	0	0	0	1	0	1	0	0	0	0	1	0	1	0	2	0	1	0	0	0	0	1	0	1	0
3010032	1	20	1	1	3	1	2	2	2	2	2	2	2	1	175	72	80	1	3	0	1	0	2	1	0	1	0	0	0	1	0	0	0	1	0	0	0	1	2	0	1	0	0	0	0	1	0	1	0
3040119	1	65	1	2	1	0	1	2	3	2	1	2	2	1	180	90	90	1	3	0	4	1	1	1	0	0	0	0	1	1	0	0	0	0	1	1	0	0	2	0	1	0	0	0	0	1	0	1	0
3020410	1	33	1	2	3	0	2	2	2	2	2	2	2	1	175	65	34	1	3	0	1	1	2	1	0	1	0	0	0	1	0	0	0	0	1	0	0	1	2	0	1	0	0	0	0	1	0	1	0
3010802	1	65	1	2	1	0	3	3	3	3	3	3	2	1	#NULL!	#NULL!	#NULL!	1	3	0	4	1	1	1	0	0	0	0	1	1	0	0	0	0	1	1	0	0	2	0	1	0	0	0	0	1	0	1	0
3010801	1	71	1	2	2	0	3	3	3	3	3	3	2	1	#NULL!	#NULL!	#NULL!	0	3	0	4	1	2	1	0	0	0	0	1	1	0	0	0	0	1	0	1	0	2	0	1	0	0	0	0	1	0	1	0
3010415	1	49	1	2	1	0	2	2	2	2	2	2	2	1	165	65	38	1	3	0	2	1	1	1	0	0	1	0	0	1	0	0	0	0	1	1	0	0	2	0	1	0	0	0	0	1	0	1	0
3010072	1	41	1	1	3	0	2	2	2	2	2	2	2	1	178	74	85	1	3	0	2	0	3	1	0	0	1	0	0	1	0	0	0	1	0	0	0	1	2	0	1	0	0	0	0	1	0	1	0
3050146	1	48	1	2	1	0	3	3	3	2	1	2	2	1	175	65	90	1	3	0	2	1	2	1	0	0	1	0	0	1	0	0	0	0	1	1	0	0	2	0	1	0	0	0	0	1	0	1	0
3150171	1	58	1	2	2	0	2	2	2	2	2	2	2	1	176	80	82	1	3	0	3	1	1	1	0	0	0	1	0	1	0	0	0	0	1	0	1	0	2	0	1	0	0	0	0	1	0	1	0
3170174	1	61	1	2	2	0	2	2	2	2	2	2	2	1	172	65	78	0	3	0	3	1	1	1	0	0	0	1	0	1	0	0	0	0	1	0	1	0	2	0	1	0	0	0	0	1	0	1	0
3010032	1	20	1	1	3	0	3	3	3	3	3	3	2	1	#NULL!	#NULL!	#NULL!	0	3	0	1	0	1	1	0	1	0	0	0	1	0	0	0	1	0	0	0	1	2	0	1	0	0	0	0	1	0	1	0
3010037	1	46	1	2	3	0	3	3	3	3	3	3	2	1	#NULL!	#NULL!	#NULL!	0	3	0	2	1	2	1	0	0	1	0	0	1	0	0	0	0	1	0	0	1	2	0	1	0	0	0	0	1	0	1	0
6010004	1	34	1	2	3	0	2	2	2	2	2	2	2	1	172	75	80	0	3	0	1	1	3	1	0	1	0	0	0	1	0	0	0	0	1	0	0	1	2	0	1	0	0	0	0	1	0	1	0
6010007	1	22	2	1	3	0	2	2	2	2	2	2	2	1	184	62	85	0	3	0	1	0	1	1	0	1	0	0	0	0	1	0	0	1	0	0	0	1	2	0	1	0	0	0	0	1	0	1	0
6010006	1	58	2	2	1	1	2	2	2	2	2	2	2	1	178	75	100	0	1	0	3	1	2	1	0	0	0	1	0	0	1	0	0	0	1	1	0	0	2	0	1	0	0	1	0	0	0	1	0
6010010	1	73	3	2	1	0	1	1	2	1	2	1	2	1	170	63	90	0	3	0	4	1	1	1	0	0	0	0	1	0	0	1	0	0	1	1	0	0	2	0	1	0	0	0	0	1	0	1	0
6010012	1	50	3	2	1	0	1	1	2	2	2	2	2	1	168	63	98	0	3	0	3	1	2	1	0	0	0	1	0	0	0	1	0	0	1	1	0	0	2	0	1	0	0	0	0	1	0	1	0
6010009	1	70	4	2	1	0	3	2	2	3	2	2	2	1	167	70	108	0	3	0	4	1	1	1	0	0	0	0	1	0	0	0	1	0	1	1	0	0	2	0	1	0	0	0	0	1	0	1	0
6010017	1	51	1	2	1	1	2	2	2	3	2	2	2	1	161	74	89	0	3	0	3	1	2	1	0	0	0	1	0	1	0	0	0	0	1	1	0	0	2	0	1	0	0	0	0	1	0	1	0
6010021	1	23	4	1	3	0	2	2	2	2	2	3	2	1	172	72	90	0	3	0	1	0	1	1	0	1	0	0	0	0	0	0	1	1	0	0	0	1	2	0	1	0	0	0	0	1	0	1	0
6010020	1	24	4	1	3	0	2	2	2	2	2	2	2	1	173	73	80	0	3	0	1	0	3	1	0	1	0	0	0	0	0	0	1	1	0	0	0	1	2	0	1	0	0	0	0	1	0	1	0
6010022	1	53	3	2	2	0	1	2	2	1	2	2	2	1	171	68	80	0	3	0	3	1	2	1	0	0	0	1	0	0	0	1	0	0	1	0	1	0	2	0	1	0	0	0	0	1	0	1	0
6010023	1	52	3	2	2	0	1	1	2	3	2	2	2	1	175	65	89	0	3	0	3	1	1	1	0	0	0	1	0	0	0	1	0	0	1	0	1	0	2	0	1	0	0	0	0	1	0	1	0
6010024	1	23	1	1	3	0	2	2	2	2	2	2	2	1	172	70	89	0	3	0	1	0	1	1	0	1	0	0	0	1	0	0	0	1	0	0	0	1	2	0	1	0	0	0	0	1	0	1	0
6010026	1	63	3	2	2	0	2	2	2	3	1	2	2	1	170	68	87	0	3	0	3	1	1	1	0	0	0	1	0	0	0	1	0	0	1	0	1	0	2	0	1	0	0	0	0	1	0	1	0
6010028	1	24	3	1	3	0	2	2	2	2	2	2	2	1	164	63	81	0	3	0	1	0	3	1	0	1	0	0	0	0	0	1	0	1	0	0	0	1	2	0	1	0	0	0	0	1	0	1	0
6010036	1	58	3	2	1	0	2	1	2	1	2	2	2	1	171	74	81	0	3	0	3	1	2	1	0	0	0	1	0	0	0	1	0	0	1	1	0	0	2	0	1	0	0	0	0	1	0	1	0
6010052	1	25	3	1	3	0	2	2	2	2	2	2	2	1	168	66	78	0	3	0	1	0	2	1	0	1	0	0	0	0	0	1	0	1	0	0	0	1	2	0	1	0	0	0	0	1	0	1	0
6010044	1	55	3	2	1	0	2	2	2	2	2	2	2	1	156	65	81	0	3	0	3	1	1	1	0	0	0	1	0	0	0	1	0	0	1	1	0	0	2	0	1	0	0	0	0	1	0	1	0
6010053	1	23	1	1	3	0	2	2	2	2	2	2	2	1	170	62	78	0	3	0	1	0	2	1	0	1	0	0	0	1	0	0	0	1	0	0	0	1	2	0	1	0	0	0	0	1	0	1	0
6010045	1	62	3	2	1	0	2	2	2	2	2	2	2	1	170	65	80	0	3	0	3	1	2	1	0	0	0	1	0	0	0	1	0	0	1	1	0	0	2	0	1	0	0	0	0	1	0	1	0
6010077	1	19	3	1	3	0	2	2	2	2	2	2	2	1	180	65	75	0	3	0	1	0	1	1	0	1	0	0	0	0	0	1	0	1	0	0	0	1	2	0	1	0	0	0	0	1	0	1	0
6010068	1	45	1	2	2	0	2	2	2	2	2	2	2	1	172	74	80	0	3	0	2	1	3	1	0	0	1	0	0	1	0	0	0	0	1	0	1	0	2	0	1	0	0	0	0	1	0	1	0
6010058	1	62	1	2	2	0	3	3	2	2	2	2	2	1	172	70	80	0	3	0	3	1	3	1	0	0	0	1	0	1	0	0	0	0	1	0	1	0	2	0	1	0	0	0	0	1	0	1	0
6010066	1	58	3	2	1	0	2	2	2	1	2	2	2	1	168	69	78	0	3	0	3	1	3	1	0	0	0	1	0	0	0	1	0	0	1	1	0	0	2	0	1	0	0	0	0	1	0	1	0
6010065	1	56	1	2	1	1	2	1	2	1	2	2	2	1	177	78	74	0	3	0	3	1	3	1	0	0	0	1	0	1	0	0	0	0	1	1	0	0	2	0	1	0	0	0	0	1	0	1	0
6010060	1	59	1	2	2	1	2	2	2	2	2	2	2	1	178	74	85	0	3	0	3	1	1	1	0	0	0	1	0	1	0	0	0	0	1	0	1	0	2	0	1	0	0	0	0	1	0	1	0
6010063	1	56	1	2	1	1	2	2	2	2	2	2	2	1	167	76	73	0	3	0	3	1	2	1	0	0	0	1	0	1	0	0	0	0	1	1	0	0	2	0	1	0	0	0	0	1	0	1	0
6010076	1	46	3	2	3	0	2	2	2	2	2	2	2	1	176	75	78	0	3	0	2	1	3	1	0	0	1	0	0	0	0	1	0	0	1	0	0	1	2	0	1	0	0	0	0	1	0	1	0
6010064	1	59	3	2	1	0	1	1	1	1	2	2	2	1	169	80	83	0	3	0	3	1	2	1	0	0	0	1	0	0	0	1	0	0	1	1	0	0	2	0	1	0	0	0	0	1	0	1	0
6010079	1	21	1	1	3	0	2	2	2	2	2	2	2	1	173	92	90	0	3	0	1	0	1	1	0	1	0	0	0	1	0	0	0	1	0	0	0	1	2	0	1	0	0	0	0	1	0	1	0
6010078	1	20	4	1	3	0	2	2	2	2	2	2	2	1	175	71	80	0	3	0	1	0	1	1	0	1	0	0	0	0	0	0	1	1	0	0	0	1	2	0	1	0	0	0	0	1	0	1	0
6010093	1	18	1	1	3	1	2	2	2	2	2	2	2	1	178	65	75	0	3	0	1	0	1	1	0	1	0	0	0	1	0	0	0	1	0	0	0	1	2	0	1	0	0	0	0	1	0	1	0
6010081	1	59	3	2	1	0	2	2	2	1	2	2	2	1	169	76	75	0	3	0	3	1	2	1	0	0	0	1	0	0	0	1	0	0	1	1	0	0	2	0	1	0	0	0	0	1	0	1	0
6010100	1	33	4	2	3	1	2	2	2	2	2	2	2	1	175	65	82	0	3	0	1	1	2	1	0	1	0	0	0	0	0	0	1	0	1	0	0	1	2	0	1	0	0	0	0	1	0	1	0
6010084	1	56	4	2	2	0	2	2	2	1	2	2	2	1	173	69	73	0	3	0	3	1	3	1	0	0	0	1	0	0	0	0	1	0	1	0	1	0	2	0	1	0	0	0	0	1	0	1	0
6010085	1	64	1	2	1	1	2	2	2	1	2	2	2	1	168	65	76	0	3	0	3	1	3	1	0	0	0	1	0	1	0	0	0	0	1	1	0	0	2	0	1	0	0	0	0	1	0	1	0
6010086	1	63	1	2	1	1	2	2	2	2	2	2	2	1	167	78	76	0	3	0	3	1	3	1	0	0	0	1	0	1	0	0	0	0	1	1	0	0	2	0	1	0	0	0	0	1	0	1	0
6010087	1	30	3	2	2	0	2	2	2	2	2	2	2	1	176	71	74	0	3	0	1	1	3	1	0	1	0	0	0	0	0	1	0	0	1	0	1	0	2	0	1	0	0	0	0	1	0	1	0
6010104	1	53	3	2	3	0	2	1	2	2	2	2	2	1	171	67	72	0	3	0	3	1	3	1	0	0	0	1	0	0	0	1	0	0	1	0	0	1	2	0	1	0	0	0	0	1	0	1	0
6010106	1	33	4	2	1	0	2	2	2	2	2	2	2	1	176	73	74	0	3	0	1	1	2	1	0	1	0	0	0	0	0	0	1	0	1	1	0	0	2	0	1	0	0	0	0	1	0	1	0
6010111	1	29	3	2	2	0	2	2	2	2	2	2	2	1	176	74	96	0	3	0	1	1	3	1	0	1	0	0	0	0	0	1	0	0	1	0	1	0	2	0	1	0	0	0	0	1	0	1	0
6010113	1	60	3	2	1	0	2	1	2	1	2	2	2	1	168	62	79	0	3	0	3	1	3	1	0	0	0	1	0	0	0	1	0	0	1	1	0	0	2	0	1	0	0	0	0	1	0	1	0
6010112	1	63	3	2	1	0	2	2	2	1	2	2	2	1	170	65	80	0	3	0	3	1	1	1	0	0	0	1	0	0	0	1	0	0	1	1	0	0	2	0	1	0	0	0	0	1	0	1	0
6010119	1	56	1	2	1	1	1	2	2	3	3	3	2	1	176	70	80	0	3	0	3	1	1	1	0	0	0	1	0	1	0	0	0	0	1	1	0	0	2	0	1	0	0	0	0	1	0	1	0
6010019	1	34	1	2	3	1	2	2	2	2	2	2	2	1	169	76	87	0	3	0	1	1	2	1	0	1	0	0	0	1	0	0	0	0	1	0	0	1	2	0	1	0	0	0	0	1	0	1	0
6010042	1	58	3	2	2	0	2	2	2	2	2	2	2	1	171	75	86	0	3	0	3	1	3	1	0	0	0	1	0	0	0	1	0	0	1	0	1	0	2	0	1	0	0	0	0	1	0	1	0
6010041	1	49	1	2	3	0	2	1	2	2	2	2	2	1	175	72	85	0	3	0	2	1	3	1	0	0	1	0	0	1	0	0	0	0	1	0	0	1	2	0	1	0	0	0	0	1	0	1	0
6010048	1	55	1	2	2	0	2	1	2	2	2	3	2	1	173	80	88	0	3	0	3	1	2	1	0	0	0	1	0	1	0	0	0	0	1	0	1	0	2	0	1	0	0	0	0	1	0	1	0
6010047	1	64	4	2	1	0	2	2	2	2	2	2	2	1	175	75	86	0	3	0	3	1	3	1	0	0	0	1	0	0	0	0	1	0	1	1	0	0	2	0	1	0	0	0	0	1	0	1	0
6010040	1	53	3	2	1	0	1	2	2	1	2	2	2	1	168	68	78	0	3	0	3	1	3	1	0	0	0	1	0	0	0	1	0	0	1	1	0	0	2	0	1	0	0	0	0	1	0	1	0
6010046	1	52	3	2	1	0	3	3	3	2	2	2	2	1	177	76	84	0	3	0	3	1	3	1	0	0	0	1	0	0	0	1	0	0	1	1	0	0	2	0	1	0	0	0	0	1	0	1	0
6010071	1	22	4	1	2	0	2	2	2	2	2	2	2	1	172	65	80	0	3	0	1	0	3	1	0	1	0	0	0	0	0	0	1	1	0	0	1	0	2	0	1	0	0	0	0	1	0	1	0
6010057	1	43	1	2	2	1	2	2	2	2	2	3	2	1	170	75	80	0	3	0	2	1	3	1	0	0	1	0	0	1	0	0	0	0	1	0	1	0	2	0	1	0	0	0	0	1	0	1	0
6010075	1	21	1	1	3	1	2	2	2	2	2	2	2	1	180	80	90	0	3	0	1	0	1	1	0	1	0	0	0	1	0	0	0	1	0	0	0	1	2	0	1	0	0	0	0	1	0	1	0
6010069	1	30	3	1	3	0	2	2	2	2	2	2	2	1	176	71	82	0	2	0	1	0	3	1	0	1	0	0	0	0	0	1	0	1	0	0	0	1	2	0	1	0	0	0	1	0	0	1	0
6010070	1	32	3	1	3	0	2	2	2	2	2	2	2	1	175	65	86	0	2	0	1	0	3	1	0	1	0	0	0	0	0	1	0	1	0	0	0	1	2	0	1	0	0	0	1	0	0	1	0
6010136	1	47	3	2	2	0	2	2	2	3	2	2	2	1	170	60	80	0	3	0	2	1	3	1	0	0	1	0	0	0	0	1	0	0	1	0	1	0	2	0	1	0	0	0	0	1	0	1	0
6010118	1	30	1	2	3	0	2	2	2	2	2	2	2	1	178	67	90	0	3	0	1	1	3	1	0	1	0	0	0	1	0	0	0	0	1	0	0	1	2	0	1	0	0	0	0	1	0	1	0
6010129	1	60	3	2	1	0	3	3	3	3	3	3	2	1	#NULL!	#NULL!	#NULL!	0	3	0	3	1	1	1	0	0	0	1	0	0	0	1	0	0	1	1	0	0	2	0	1	0	0	0	0	1	0	1	0
02010004	1	47	1	2	3	1	1	1	2	3	2	2	2	1	175	78	80	0	3	0	2	1	3	1	0	0	1	0	0	1	0	0	0	0	1	0	0	1	2	0	1	0	0	0	0	1	0	1	0
02010005	1	63	1	2	2	1	1	2	2	3	2	3	2	1	173	55	70	1	3	0	3	1	1	1	0	0	0	1	0	1	0	0	0	0	1	0	1	0	2	0	1	0	0	0	0	1	0	1	0
02010035	1	54	1	2	2	1	2	2	2	2	3	3	2	1	172	58	68	0	3	0	3	1	2	1	0	0	0	1	0	1	0	0	0	0	1	0	1	0	2	0	1	0	0	0	0	1	0	1	0
0201008	1	65	1	2	3	0	2	2	2	2	2	2	2	1	172	70	85	0	3	0	4	1	3	1	0	0	0	0	1	1	0	0	0	0	1	0	0	1	2	0	1	0	0	0	0	1	0	1	0
0201010	1	62	1	2	3	0	2	2	2	2	2	2	2	1	175	75	87	1	3	0	3	1	3	1	0	0	0	1	0	1	0	0	0	0	1	0	0	1	2	0	1	0	0	0	0	1	0	1	0
0201018	1	49	1	2	3	0	2	2	2	3	2	2	2	1	172	85	96	1	3	0	2	1	3	1	0	0	1	0	0	1	0	0	0	0	1	0	0	1	2	0	1	0	0	0	0	1	0	1	0
0201026	1	55	1	2	3	0	2	2	2	2	2	2	2	1	#NULL!	#NULL!	#NULL!	1	3	0	3	1	3	1	0	0	0	1	0	1	0	0	0	0	1	0	0	1	2	0	1	0	0	0	0	1	0	1	0
0201030	1	48	1	2	3	0	2	2	2	2	2	2	2	1	176	80	90	1	3	0	2	1	3	1	0	0	1	0	0	1	0	0	0	0	1	0	0	1	2	0	1	0	0	0	0	1	0	1	0
0201015	1	42	1	2	3	1	2	2	2	2	2	2	2	1	178	73	89	0	3	0	2	1	3	1	0	0	1	0	0	1	0	0	0	0	1	0	0	1	2	0	1	0	0	0	0	1	0	1	0
0201019	1	52	1	2	3	1	2	2	2	2	2	2	2	1	180	70	92	0	3	0	3	1	3	1	0	0	0	1	0	1	0	0	0	0	1	0	0	1	2	0	1	0	0	0	0	1	0	1	0
0201044	1	59	1	2	3	0	2	2	2	2	2	2	2	1	175	73	84	0	3	0	3	1	3	1	0	0	0	1	0	1	0	0	0	0	1	0	0	1	2	0	1	0	0	0	0	1	0	1	0
02010045	1	46	1	2	2	1	2	3	2	3	3	3	2	1	173	60	70	1	2	0	2	1	3	1	0	0	1	0	0	1	0	0	0	0	1	0	1	0	2	0	1	0	0	0	1	0	0	1	0
0201031	1	53	1	2	3	1	2	2	2	2	2	2	2	1	178	75	89	0	3	0	3	1	3	1	0	0	0	1	0	1	0	0	0	0	1	0	0	1	2	0	1	0	0	0	0	1	0	1	0
0201033	1	61	1	2	3	0	2	2	2	2	2	2	2	1	180	73	87	0	3	0	3	1	3	1	0	0	0	1	0	1	0	0	0	0	1	0	0	1	2	0	1	0	0	0	0	1	0	1	0
02010047	1	45	1	2	2	1	3	3	2	3	2	3	2	1	173	60	71	1	3	0	2	1	3	1	0	0	1	0	0	1	0	0	0	0	1	0	1	0	2	0	1	0	0	0	0	1	0	1	0
02010051	1	54	1	2	3	1	3	3	3	3	3	3	2	1	173	62	70	0	2	0	3	1	2	1	0	0	0	1	0	1	0	0	0	0	1	0	0	1	2	0	1	0	0	0	1	0	0	1	0
0201059	1	65	2	2	1	1	3	3	3	3	3	3	2	1	162	61	72	0	3	0	4	1	3	1	0	0	0	0	1	0	1	0	0	0	1	1	0	0	2	0	1	0	0	0	0	1	0	1	0
05010806	1	34	1	2	3	1	2	2	2	2	2	2	2	1	168	70	95	0	3	0	1	1	2	1	0	1	0	0	0	1	0	0	0	0	1	0	0	1	2	0	1	0	0	0	0	1	1	0	0
05010810	1	58	1	2	3	1	3	2	1	2	2	2	1	1	160	60	87	0	3	0	3	1	3	1	0	0	0	1	0	1	0	0	0	0	1	0	0	1	4	0	0	0	1	0	0	1	1	0	0
05010811	1	57	1	2	1	0	1	2	2	2	2	2	2	1	156	61	99	0	3	0	3	1	3	1	0	0	0	1	0	1	0	0	0	0	1	1	0	0	4	0	0	0	1	0	0	1	1	0	0
05010817	1	62	1	2	3	0	3	3	3	3	3	3	2	1	#NULL!	#NULL!	#NULL!	0	3	0	3	1	2	1	0	0	0	1	0	1	0	0	0	0	1	0	0	1	2	0	1	0	0	0	0	1	1	0	0
05010825	1	68	1	2	1	0	3	3	2	2	2	2	2	1	169	65	100	0	3	0	4	1	2	1	0	0	0	0	1	1	0	0	0	0	1	1	0	0	2	0	1	0	0	0	0	1	1	0	0
05010827	1	65	1	2	1	0	2	2	3	2	3	2	2	1	170	67	89	0	3	0	4	1	3	1	0	0	0	0	1	1	0	0	0	0	1	1	0	0	4	0	0	0	1	0	0	1	1	0	0
05010162	1	38	1	2	3	1	2	3	2	2	2	3	2	1	170	73	96	0	3	0	2	1	3	1	0	0	1	0	0	1	0	0	0	0	1	0	0	1	4	0	0	0	1	0	0	1	1	0	0
05010163	1	53	1	2	2	1	1	1	3	2	2	2	2	1	178	88	108	0	3	0	3	1	3	1	0	0	0	1	0	1	0	0	0	0	1	0	1	0	4	0	0	0	1	0	0	1	1	0	0
05010165	1	50	1	2	3	1	2	1	2	2	2	2	2	1	178	100	105	0	3	0	3	1	3	1	0	0	0	1	0	1	0	0	0	0	1	0	0	1	2	0	1	0	0	0	0	1	1	0	0
05010170	1	52	1	2	3	0	1	2	2	2	2	2	2	1	172	78	90	0	3	0	3	1	3	1	0	0	0	1	0	1	0	0	0	0	1	0	0	1	4	0	0	0	1	0	0	1	1	0	0
05010171	1	49	1	2	2	1	2	2	2	2	2	2	2	1	173	85	98	0	3	0	2	1	3	1	0	0	1	0	0	1	0	0	0	0	1	0	1	0	4	0	0	0	1	0	0	1	1	0	0
05010173	1	62	1	2	3	1	1	2	2	2	2	2	2	1	168	85	109	0	3	0	3	1	3	1	0	0	0	1	0	1	0	0	0	0	1	0	0	1	3	0	0	1	0	0	0	1	1	0	0
05010135	1	31	1	2	3	0	2	2	2	2	2	2	2	1	178	87	92	0	3	0	1	1	3	1	0	1	0	0	0	1	0	0	0	0	1	0	0	1	4	0	0	0	1	0	0	1	1	0	0
05011818	1	60	1	2	2	1	1	1	2	2	2	2	2	1	168	88	105	0	3	0	3	1	3	1	0	0	0	1	0	1	0	0	0	0	1	0	1	0	1	1	0	0	0	0	0	1	1	0	0
05011848	1	50	1	2	3	1	2	2	2	2	2	2	2	1	170	76	95	0	3	0	3	1	3	1	0	0	0	1	0	1	0	0	0	0	1	0	0	1	2	0	1	0	0	0	0	1	1	0	0
05011859	1	53	1	2	1	0	2	2	2	2	2	2	2	1	153	66	88	0	3	0	3	1	3	1	0	0	0	1	0	1	0	0	0	0	1	1	0	0	4	0	0	0	1	0	0	1	1	0	0
05011854	1	32	1	2	3	1	2	2	2	2	2	2	2	1	165	60	81	0	3	0	1	1	3	1	0	1	0	0	0	1	0	0	0	0	1	0	0	1	2	0	1	0	0	0	0	1	1	0	0
05011847	1	46	1	2	3	1	2	2	2	2	2	2	2	1	170	65	78	0	3	0	2	1	3	1	0	0	1	0	0	1	0	0	0	0	1	0	0	1	2	0	1	0	0	0	0	1	1	0	0
05011652	1	56	1	2	2	0	2	2	2	2	2	2	2	1	160	70	89	0	3	0	3	1	1	1	0	0	0	1	0	1	0	0	0	0	1	0	1	0	4	0	0	0	1	0	0	1	1	0	0
05011660	1	28	1	2	3	0	2	2	2	2	2	2	2	1	183	105	100	0	3	0	1	1	3	1	0	1	0	0	0	1	0	0	0	0	1	0	0	1	4	0	0	0	1	0	0	1	1	0	0
05011651	1	67	1	2	2	0	2	2	2	2	2	2	2	1	166	63	76	0	3	0	4	1	2	1	0	0	0	0	1	1	0	0	0	0	1	0	1	0	4	0	0	0	1	0	0	1	1	0	0
05011857	1	54	1	2	1	1	2	2	2	2	2	2	2	1	173	90	102	0	3	0	3	1	3	1	0	0	0	1	0	1	0	0	0	0	1	1	0	0	4	0	0	0	1	0	0	1	1	0	0
05011856	1	52	1	2	1	0	2	2	2	2	2	2	2	1	155	50	78	0	3	0	3	1	3	1	0	0	0	1	0	1	0	0	0	0	1	1	0	0	4	0	0	0	1	0	0	1	1	0	0
05010750	1	58	1	2	3	0	3	3	3	3	3	3	2	1	176	76	#NULL!	0	3	0	3	1	2	1	0	0	0	1	0	1	0	0	0	0	1	0	0	1	4	0	0	0	1	0	0	1	1	0	0
05010757	1	54	1	2	3	0	2	2	2	2	2	2	2	1	170	74	#NULL!	1	3	0	3	1	1	1	0	0	0	1	0	1	0	0	0	0	1	0	0	1	4	0	0	0	1	0	0	1	1	0	0
05010758	1	56	1	2	2	0	3	3	3	3	3	3	2	1	165	63	#NULL!	1	3	0	3	1	1	1	0	0	0	1	0	1	0	0	0	0	1	0	1	0	4	0	0	0	1	0	0	1	1	0	0
05010760	1	60	1	2	2	0	3	3	3	3	3	3	2	1	168	68	#NULL!	1	3	0	3	1	1	1	0	0	0	1	0	1	0	0	0	0	1	0	1	0	4	0	0	0	1	0	0	1	1	0	0
05010177	1	66	1	2	3	1	2	3	2	3	2	2	2	1	173	72	92	0	3	0	4	1	3	1	0	0	0	0	1	1	0	0	0	0	1	0	0	1	3	0	0	1	0	0	0	1	1	0	0
05010181	1	31	1	1	3	0	2	2	3	2	2	3	2	1	181	83	106	0	3	0	1	0	3	1	0	1	0	0	0	1	0	0	0	1	0	0	0	1	4	0	0	0	1	0	0	1	1	0	0
05010183	1	62	1	2	3	0	2	2	2	2	2	2	2	1	170	75	92	0	3	0	3	1	3	1	0	0	0	1	0	1	0	0	0	0	1	0	0	1	4	0	0	0	1	0	0	1	1	0	0
06010761	1	55	1	2	3	0	2	2	2	2	2	2	2	1	165	82	#NULL!	1	3	0	3	1	1	1	0	0	0	1	0	1	0	0	0	0	1	0	0	1	4	0	0	0	1	0	0	1	1	0	0
05010763	1	52	1	2	3	0	1	2	2	2	2	2	1	1	168	76	#NULL!	1	3	0	3	1	1	1	0	0	0	1	0	1	0	0	0	0	1	0	0	1	4	0	0	0	1	0	0	1	1	0	0
05010829	1	39	1	2	3	1	2	3	1	3	2	2	2	1	175	75	103	0	3	0	2	1	3	1	0	0	1	0	0	1	0	0	0	0	1	0	0	1	4	0	0	0	1	0	0	1	1	0	0
05010833	1	50	1	2	1	1	2	3	3	3	3	3	2	1	165	80	110	0	3	0	3	1	3	1	0	0	0	1	0	1	0	0	0	0	1	1	0	0	2	0	1	0	0	0	0	1	1	0	0
05011429	1	57	1	2	3	0	2	2	2	2	2	2	2	1	164	65	85	0	3	0	3	1	3	1	0	0	0	1	0	1	0	0	0	0	1	0	0	1	1	1	0	0	0	0	0	1	1	0	0
05011472	1	66	1	2	3	0	2	2	2	3	3	3	2	1	167	77	90	0	3	0	4	1	2	1	0	0	0	0	1	1	0	0	0	0	1	0	0	1	1	1	0	0	0	0	0	1	1	0	0
3030161	1	57	1	6	1	1	2	2	2	2	2	2	2	1	175	60	80	0	3	0	3	1	1	1	0	0	0	1	0	1	0	0	0	0	1	1	0	0	2	0	1	0	0	0	0	1	0	1	0
3010158	1	80	1	2	1	1	2	2	2	2	2	2	2	1	178	70	86	0	3	0	4	1	1	1	0	0	0	0	1	1	0	0	0	0	1	1	0	0	2	0	1	0	0	0	0	1	0	1	0
3010018	1	33	1	2	3	0	2	2	2	2	2	2	2	1	180	50	80	0	3	0	1	1	1	1	0	1	0	0	0	1	0	0	0	0	1	0	0	1	2	0	1	0	0	0	0	1	0	1	0
3050645	1	16	1	1	2	0	3	3	2	3	3	2	2	1	172	60	43	0	3	0	1	0	3	1	0	1	0	0	0	1	0	0	0	1	0	0	1	0	3	0	0	1	0	0	0	1	0	1	0
3010651	1	69	1	2	1	0	3	2	3	2	2	2	2	1	176	60	40	0	3	0	4	1	3	1	0	0	0	0	1	1	0	0	0	0	1	1	0	0	2	0	1	0	0	0	0	1	0	1	0
3080659	1	69	1	2	1	0	3	2	2	2	3	3	2	1	178	70	50	0	3	0	4	1	1	1	0	0	0	0	1	1	0	0	0	0	1	1	0	0	2	0	1	0	0	0	0	1	0	1	0
3110660	1	76	1	2	1	0	2	3	2	2	2	2	2	1	176	60	43	0	2	0	4	1	1	1	0	0	0	0	1	1	0	0	0	0	1	1	0	0	2	0	1	0	0	0	1	0	0	1	0
3010661	1	15	1	1	2	0	3	3	2	2	1	2	1	1	165	50	43	0	3	0	1	0	1	1	0	1	0	0	0	1	0	0	0	1	0	0	1	0	3	0	0	1	0	0	0	1	0	1	0
3150662	1	77	1	2	1	0	3	3	3	2	2	2	2	1	168	50	42	0	3	0	4	1	1	1	0	0	0	0	1	1	0	0	0	0	1	1	0	0	2	0	1	0	0	0	0	1	0	1	0
3010678	1	73	1	2	1	0	3	3	3	3	3	3	2	1	158	41	37	0	3	0	4	1	1	1	0	0	0	0	1	1	0	0	0	0	1	1	0	0	4	0	0	0	1	0	0	1	0	1	0
3010677	1	57	1	2	1	0	3	3	3	3	3	3	2	1	170	58	50	0	3	0	3	1	2	1	0	0	0	1	0	1	0	0	0	0	1	1	0	0	4	0	0	0	1	0	0	1	0	1	0
3080671	1	75	1	2	1	0	3	3	3	2	2	2	2	1	168	53	47	0	3	0	4	1	2	1	0	0	0	0	1	1	0	0	0	0	1	1	0	0	4	0	0	0	1	0	0	1	0	1	0
3010669	1	53	1	2	2	0	3	3	3	2	2	3	2	1	177	63	48	0	3	0	3	1	2	1	0	0	0	1	0	1	0	0	0	0	1	0	1	0	4	0	0	0	1	0	0	1	0	1	0
3130666	1	76	1	2	2	0	3	3	3	2	2	2	2	1	172	63	54	0	3	0	4	1	1	1	0	0	0	0	1	1	0	0	0	0	1	0	1	0	3	0	0	1	0	0	0	1	0	1	0
3140665	1	39	1	2	3	1	3	2	3	2	2	1	2	1	#NULL!	#NULL!	#NULL!	0	3	0	2	1	3	1	0	0	1	0	0	1	0	0	0	0	1	0	0	1	2	0	1	0	0	0	0	1	0	1	0
3050657	1	57	1	2	2	0	3	3	3	2	2	2	2	1	168	60	40	0	3	0	3	1	2	1	0	0	0	1	0	1	0	0	0	0	1	0	1	0	2	0	1	0	0	0	0	1	0	1	0
3070653	1	52	1	2	2	0	2	2	2	2	2	2	2	1	175	70	50	0	3	0	3	1	2	1	0	0	0	1	0	1	0	0	0	0	1	0	1	0	2	0	1	0	0	0	0	1	0	1	0
3140652	1	75	1	2	1	0	2	2	2	2	2	2	2	1	168	60	40	0	3	0	4	1	2	1	0	0	0	0	1	1	0	0	0	0	1	1	0	0	2	0	1	0	0	0	0	1	0	1	0
3010203	1	63	1	2	1	0	2	2	2	2	2	2	2	1	172	52	30	0	3	0	3	1	1	1	0	0	0	1	0	1	0	0	0	0	1	1	0	0	2	0	1	0	0	0	0	1	0	1	0
3070206	1	82	1	2	1	0	2	2	2	2	2	2	2	1	165	54	30	0	3	0	4	1	2	1	0	0	0	0	1	1	0	0	0	0	1	1	0	0	2	0	1	0	0	0	0	1	0	1	0
3010629	1	46	1	2	1	0	2	2	2	2	3	3	2	1	#NULL!	#NULL!	#NULL!	0	3	0	2	1	3	1	0	0	1	0	0	1	0	0	0	0	1	1	0	0	2	0	1	0	0	0	0	1	0	1	0
3010638	1	47	1	2	3	0	2	2	2	2	3	2	2	1	175	70	42	0	3	0	2	1	3	1	0	0	1	0	0	1	0	0	0	0	1	0	0	1	1	1	0	0	0	0	0	1	0	1	0
3110641	1	69	1	2	1	0	2	2	2	2	2	2	2	1	170	62	40	0	3	0	4	1	1	1	0	0	0	0	1	1	0	0	0	0	1	1	0	0	2	0	1	0	0	0	0	1	0	1	0
3030631	1	76	1	2	3	0	2	2	2	2	2	2	2	1	#NULL!	#NULL!	#NULL!	0	3	0	4	1	3	1	0	0	0	0	1	1	0	0	0	0	1	0	0	1	2	0	1	0	0	0	0	1	0	1	0
3010632	1	76	1	2	1	1	3	3	3	3	3	3	2	1	#NULL!	#NULL!	#NULL!	0	3	0	4	1	1	1	0	0	0	0	1	1	0	0	0	0	1	1	0	0	4	0	0	0	1	0	0	1	0	1	0
3070609	1	82	1	2	1	0	3	3	3	2	2	3	2	1	#NULL!	#NULL!	#NULL!	0	3	0	4	1	3	1	0	0	0	0	1	1	0	0	0	0	1	1	0	0	2	0	1	0	0	0	0	1	0	1	0
3030610	1	49	1	2	1	0	2	3	3	2	3	3	2	1	#NULL!	#NULL!	#NULL!	0	3	0	2	1	1	1	0	0	1	0	0	1	0	0	0	0	1	1	0	0	2	0	1	0	0	0	0	1	0	1	0
3080615	1	66	1	2	1	0	3	3	3	3	3	3	2	1	#NULL!	#NULL!	#NULL!	0	3	0	4	1	3	1	0	0	0	0	1	1	0	0	0	0	1	1	0	0	2	0	1	0	0	0	0	1	0	1	0
3010617	1	45	1	2	2	0	3	3	2	3	3	3	2	1	#NULL!	#NULL!	#NULL!	0	3	0	2	1	2	1	0	0	1	0	0	1	0	0	0	0	1	0	1	0	4	0	0	0	1	0	0	1	0	1	0
3010619	1	60	1	2	1	0	3	2	2	3	3	3	2	1	#NULL!	#NULL!	#NULL!	0	3	0	3	1	2	1	0	0	0	1	0	1	0	0	0	0	1	1	0	0	2	0	1	0	0	0	0	1	0	1	0
3010623	1	46	1	2	3	0	3	2	2	2	3	3	2	1	#NULL!	#NULL!	#NULL!	0	3	0	2	1	3	1	0	0	1	0	0	1	0	0	0	0	1	0	0	1	2	0	1	0	0	0	0	1	0	1	0
3080626	1	66	1	2	1	0	3	3	3	3	3	3	2	1	#NULL!	#NULL!	#NULL!	0	3	0	4	1	2	1	0	0	0	0	1	1	0	0	0	0	1	1	0	0	2	0	1	0	0	0	0	1	0	1	0
3090208	1	60	1	2	1	0	2	2	2	2	2	2	2	1	168	68	32	0	3	0	3	1	1	1	0	0	0	1	0	1	0	0	0	0	1	1	0	0	2	0	1	0	0	0	0	1	0	1	0
3160209	1	66	1	2	1	0	2	2	2	2	2	2	2	1	172	58	32	0	3	0	4	1	1	1	0	0	0	0	1	1	0	0	0	0	1	1	0	0	2	0	1	0	0	0	0	1	0	1	0
3070067	1	71	1	2	1	0	2	2	2	2	2	2	2	1	156	110	70	0	3	0	4	1	1	1	0	0	0	0	1	1	0	0	0	0	1	1	0	0	2	0	1	0	0	0	0	1	0	1	0
3040093	1	74	1	2	2	0	3	3	3	3	3	3	2	1	175	60	90	0	3	0	4	1	2	1	0	0	0	0	1	1	0	0	0	0	1	0	1	0	2	0	1	0	0	0	0	1	0	1	0
3040212	1	53	1	2	1	0	2	2	2	2	2	2	2	1	175	62	35	0	3	0	3	1	1	1	0	0	0	1	0	1	0	0	0	0	1	1	0	0	2	0	1	0	0	0	0	1	0	1	0
3020701	1	49	1	2	2	1	2	2	2	2	2	3	2	1	165	61	80	0	3	0	2	1	1	1	0	0	1	0	0	1	0	0	0	0	1	0	1	0	2	0	1	0	0	0	0	1	0	1	0
3040703	1	34	1	2	3	1	3	2	2	3	2	3	2	1	180	70	85	0	3	0	1	1	2	1	0	1	0	0	0	1	0	0	0	0	1	0	0	1	2	0	1	0	0	0	0	1	0	1	0
3010706	1	34	1	2	3	0	2	3	2	2	3	3	2	1	170	90	88	0	3	0	1	1	3	1	0	1	0	0	0	1	0	0	0	0	1	0	0	1	2	0	1	0	0	0	0	1	0	1	0
3010708	1	42	1	2	3	1	2	2	2	2	2	2	2	1	173	80	85	0	3	0	2	1	3	1	0	0	1	0	0	1	0	0	0	0	1	0	0	1	2	0	1	0	0	0	0	1	0	1	0
3050704	1	48	1	2	3	0	3	3	3	2	3	3	2	2	175	80	90	0	3	0	2	1	3	1	0	0	1	0	0	1	0	0	0	0	1	0	0	1	2	0	1	0	0	0	0	1	0	1	0
3130719	1	31	1	2	3	0	3	3	3	3	3	3	2	1	169	82	90	0	3	0	1	1	3	1	0	1	0	0	0	1	0	0	0	0	1	0	0	1	1	1	0	0	0	0	0	1	0	1	0
3010713	1	36	1	2	2	1	2	2	2	2	2	2	2	1	170	53	69	0	3	0	2	1	1	1	0	0	1	0	0	1	0	0	0	0	1	0	1	0	4	0	0	0	1	0	0	1	0	1	0
3180714	1	69	1	2	2	0	2	3	3	3	2	3	2	1	168	60	80	0	3	0	4	1	2	1	0	0	0	0	1	1	0	0	0	0	1	0	1	0	2	0	1	0	0	0	0	1	0	1	0
3080716	1	71	4	2	3	0	3	3	3	3	3	3	2	1	172	53	80	0	3	0	4	1	2	1	0	0	0	0	1	0	0	0	1	0	1	0	0	1	1	1	0	0	0	0	0	1	0	1	0
3070717	1	53	1	2	2	0	3	3	3	3	3	3	2	1	175	51	80	0	3	0	3	1	2	1	0	0	0	1	0	1	0	0	0	0	1	0	1	0	2	0	1	0	0	0	0	1	0	1	0
3180718	1	66	1	2	2	0	3	3	3	3	3	3	2	1	169	60	80	0	3	0	4	1	2	1	0	0	0	0	1	1	0	0	0	0	1	0	1	0	2	0	1	0	0	0	0	1	0	1	0
3010757	1	43	1	1	3	0	3	3	3	3	3	3	2	1	170	60	70	0	3	0	2	0	3	1	0	0	1	0	0	1	0	0	0	1	0	0	0	1	1	1	0	0	0	0	0	1	0	1	0
3010760	1	69	1	2	3	0	3	3	3	3	3	3	2	1	175	70	80	0	3	0	4	1	2	1	0	0	0	0	1	1	0	0	0	0	1	0	0	1	1	1	0	0	0	0	0	1	0	1	0
3020762	1	47	1	2	3	0	3	3	3	3	3	3	2	1	170	60	70	0	3	0	2	1	1	1	0	0	1	0	0	1	0	0	0	0	1	0	0	1	1	1	0	0	0	0	0	1	0	1	0
3160768	1	46	1	2	3	0	3	3	3	3	3	3	2	1	170	70	70	0	3	0	2	1	2	1	0	0	1	0	0	1	0	0	0	0	1	0	0	1	1	1	0	0	0	0	0	1	0	1	0
3010773	1	38	1	2	3	0	3	3	3	3	3	3	2	1	165	70	70	0	3	0	2	1	3	1	0	0	1	0	0	1	0	0	0	0	1	0	0	1	1	1	0	0	0	0	0	1	0	1	0
3010775	1	28	1	2	3	0	3	3	3	3	3	3	2	1	175	70	70	0	3	0	1	1	2	1	0	1	0	0	0	1	0	0	0	0	1	0	0	1	1	1	0	0	0	0	0	1	0	1	0
3040743	1	53	1	2	3	0	3	3	3	3	3	3	2	1	170	70	70	0	3	0	3	1	2	1	0	0	0	1	0	1	0	0	0	0	1	0	0	1	1	1	0	0	0	0	0	1	0	1	0
3020745	1	52	1	2	3	0	3	3	3	3	3	3	2	1	170	70	70	0	3	0	3	1	2	1	0	0	0	1	0	1	0	0	0	0	1	0	0	1	1	1	0	0	0	0	0	1	0	1	0
3020746	1	87	1	2	3	0	3	3	3	3	3	3	2	1	170	70	70	0	3	0	4	1	2	1	0	0	0	0	1	1	0	0	0	0	1	0	0	1	1	1	0	0	0	0	0	1	0	1	0
3010747	1	47	1	2	3	0	3	3	3	3	3	3	2	1	170	70	80	0	3	0	2	1	2	1	0	0	1	0	0	1	0	0	0	0	1	0	0	1	1	1	0	0	0	0	0	1	0	1	0
3030750	1	40	1	2	3	0	3	3	3	3	3	3	2	1	175	70	70	0	3	0	2	1	3	1	0	0	1	0	0	1	0	0	0	0	1	0	0	1	1	1	0	0	0	0	0	1	0	1	0
3100752	1	40	1	2	3	0	3	3	3	3	3	3	2	1	170	65	70	0	3	0	2	1	3	1	0	0	1	0	0	1	0	0	0	0	1	0	0	1	1	1	0	0	0	0	0	1	0	1	0
3010753	1	58	1	2	3	0	3	3	3	3	3	3	2	1	175	70	70	0	3	0	3	1	3	1	0	0	0	1	0	1	0	0	0	0	1	0	0	1	1	1	0	0	0	0	0	1	0	1	0
3010755	1	49	1	2	3	0	3	3	3	3	3	3	2	1	170	70	70	0	3	0	2	1	3	1	0	0	1	0	0	1	0	0	0	0	1	0	0	1	1	1	0	0	0	0	0	1	0	1	0
3040756	1	52	1	2	3	0	3	3	3	3	3	3	2	1	175	70	70	0	3	0	3	1	3	1	0	0	0	1	0	1	0	0	0	0	1	0	0	1	1	1	0	0	0	0	0	1	0	1	0
3020725	1	66	1	2	3	0	3	3	3	3	3	3	2	1	170	70	80	0	3	0	4	1	2	1	0	0	0	0	1	1	0	0	0	0	1	0	0	1	1	1	0	0	0	0	0	1	0	1	0
3160726	1	43	1	2	3	0	3	3	3	3	3	3	2	1	175	70	80	0	3	0	2	1	3	1	0	0	1	0	0	1	0	0	0	0	1	0	0	1	1	1	0	0	0	0	0	1	0	1	0
3050737	1	70	1	2	1	0	3	3	3	3	2	2	2	1	165	62	76	0	3	0	4	1	1	1	0	0	0	0	1	1	0	0	0	0	1	1	0	0	2	0	1	0	0	0	0	1	0	1	0
3030730	1	56	1	2	3	0	3	3	3	3	3	3	2	1	170	70	70	0	3	0	3	1	2	1	0	0	0	1	0	1	0	0	0	0	1	0	0	1	1	1	0	0	0	0	0	1	0	1	0
3030732	1	51	1	2	3	0	3	3	3	3	3	3	2	1	172	80	80	0	3	0	3	1	3	1	0	0	0	1	0	1	0	0	0	0	1	0	0	1	1	1	0	0	0	0	0	1	0	1	0
3050733	1	48	1	2	3	0	3	3	3	3	3	3	2	1	175	80	80	0	3	0	2	1	2	1	0	0	1	0	0	1	0	0	0	0	1	0	0	1	1	1	0	0	0	0	0	1	0	1	0
3010419	1	32	1	2	3	0	3	3	3	3	3	3	2	1	166	55	32	0	3	0	1	1	1	1	0	1	0	0	0	1	0	0	0	0	1	0	0	1	2	0	1	0	0	0	0	1	0	1	0
3070420	1	41	1	1	2	0	3	3	3	3	3	3	2	1	170	70	50	0	3	0	2	0	2	1	0	0	1	0	0	1	0	0	0	1	0	0	1	0	4	0	0	0	1	0	0	1	0	1	0
3020421	1	64	1	2	1	1	3	3	3	3	3	3	2	1	164	70	35	0	3	0	3	1	1	1	0	0	0	1	0	1	0	0	0	0	1	1	0	0	2	0	1	0	0	0	0	1	0	1	0
3100422	1	78	1	1	1	0	3	3	3	3	3	3	2	1	168	66	40	0	3	0	4	0	1	1	0	0	0	0	1	1	0	0	0	1	0	1	0	0	4	0	0	0	1	0	0	1	0	1	0
3010423	1	53	1	2	2	0	3	3	3	3	3	2	2	1	171	74	34	0	3	0	3	1	1	1	0	0	0	1	0	1	0	0	0	0	1	0	1	0	2	0	1	0	0	0	0	1	0	1	0
3050424	1	64	1	2	1	1	3	3	3	3	3	3	2	1	162	60	40	0	3	0	3	1	2	1	0	0	0	1	0	1	0	0	0	0	1	1	0	0	4	0	0	0	1	0	0	1	0	1	0
3110425	1	38	1	2	3	0	2	2	2	2	2	2	2	1	175	75	36	0	3	0	2	1	2	1	0	0	1	0	0	1	0	0	0	0	1	0	0	1	2	0	1	0	0	0	0	1	0	1	0
3150426	1	56	1	2	1	0	3	3	3	3	3	3	2	1	170	60	43	0	3	0	3	1	2	1	0	0	0	1	0	1	0	0	0	0	1	1	0	0	4	0	0	0	1	0	0	1	0	1	0
3140428	1	71	1	2	1	1	3	3	3	3	3	3	2	1	168	61	31	0	3	0	4	1	2	1	0	0	0	0	1	1	0	0	0	0	1	1	0	0	2	0	1	0	0	0	0	1	0	1	0
3010427	1	53	1	2	1	0	3	3	3	3	3	3	2	1	158	50	90	0	3	0	3	1	1	1	0	0	0	1	0	1	0	0	0	0	1	1	0	0	3	0	0	1	0	0	0	1	0	1	0
3010801	1	71	1	2	2	0	2	2	2	2	2	2	2	1	175	60	40	0	3	0	4	1	1	1	0	0	0	0	1	1	0	0	0	0	1	0	1	0	2	0	1	0	0	0	0	1	0	1	0
3010802	1	65	1	2	1	0	3	3	3	2	2	2	2	1	178	65	55	0	3	0	4	1	2	1	0	0	0	0	1	1	0	0	0	0	1	1	0	0	2	0	1	0	0	0	0	1	0	1	0
3150807	1	49	1	2	2	0	3	3	3	3	3	3	2	1	167	70	50	0	3	0	2	1	1	1	0	0	1	0	0	1	0	0	0	0	1	0	1	0	2	0	1	0	0	0	0	1	0	1	0
3040810	1	52	1	2	1	0	3	3	3	3	3	3	2	1	#NULL!	#NULL!	#NULL!	0	3	0	3	1	3	1	0	0	0	1	0	1	0	0	0	0	1	1	0	0	2	0	1	0	0	0	0	1	0	1	0
3090215	1	56	1	2	3	0	2	3	2	2	2	1	2	1	168	57	62	0	3	0	3	1	1	1	0	0	0	1	0	1	0	0	0	0	1	0	0	1	2	0	1	0	0	0	0	1	0	1	0
3020216	1	36	1	2	2	1	2	2	2	2	2	2	2	1	174	73	65	0	3	0	2	1	2	1	0	0	1	0	0	1	0	0	0	0	1	0	1	0	2	0	1	0	0	0	0	1	0	1	0
3180218	1	50	1	2	1	0	1	2	1	2	2	2	2	1	180	76	69	0	3	0	3	1	1	1	0	0	0	1	0	1	0	0	0	0	1	1	0	0	2	0	1	0	0	0	0	1	0	1	0
3020221	1	65	1	2	1	0	2	2	2	1	2	1	2	1	164	58	61	0	3	0	4	1	1	1	0	0	0	0	1	1	0	0	0	0	1	1	0	0	2	0	1	0	0	0	0	1	0	1	0
3010222	1	64	1	2	1	0	1	2	1	1	2	2	2	1	160	60	69	0	3	0	3	1	1	1	0	0	0	1	0	1	0	0	0	0	1	1	0	0	2	0	1	0	0	0	0	1	0	1	0
3110813	1	55	1	2	1	0	3	3	3	3	3	3	2	1	158	65	46	0	3	0	3	1	1	1	0	0	0	1	0	1	0	0	0	0	1	1	0	0	2	0	1	0	0	0	0	1	0	1	0
3090703	1	42	1	2	2	0	3	2	2	2	2	2	2	1	175	56	78	0	3	0	2	1	1	1	0	0	1	0	0	1	0	0	0	0	1	0	1	0	4	0	0	0	1	0	0	1	0	1	0
3040748	1	61	1	2	1	0	3	2	2	2	2	2	2	1	160	60	80	0	3	0	3	1	1	1	0	0	0	1	0	1	0	0	0	0	1	1	0	0	2	0	1	0	0	0	0	1	0	1	0
3160228	1	72	1	2	1	0	2	2	2	2	2	2	2	1	172	60	35	0	3	0	4	1	1	1	0	0	0	0	1	1	0	0	0	0	1	1	0	0	2	0	1	0	0	0	0	1	0	1	0
3130229	1	79	1	2	1	0	2	2	2	2	2	2	2	1	152	45	29	0	3	0	4	1	1	1	0	0	0	0	1	1	0	0	0	0	1	1	0	0	2	0	1	0	0	0	0	1	0	1	0
3160230	1	51	1	2	1	0	2	2	2	2	2	2	2	1	158	52	32	0	3	0	3	1	1	1	0	0	0	1	0	1	0	0	0	0	1	1	0	0	2	0	1	0	0	0	0	1	0	1	0
3010231	1	50	1	2	1	0	2	2	2	2	2	2	2	1	155	56	32	0	3	0	3	1	2	1	0	0	0	1	0	1	0	0	0	0	1	1	0	0	2	0	1	0	0	0	0	1	0	1	0
3080232	1	70	1	2	1	0	2	2	2	2	2	2	2	1	175	56	32	0	3	0	4	1	1	1	0	0	0	0	1	1	0	0	0	0	1	1	0	0	2	0	1	0	0	0	0	1	0	1	0
3010774	1	50	1	2	2	0	2	2	2	2	2	2	2	1	170	60	80	0	3	0	3	1	1	1	0	0	0	1	0	1	0	0	0	0	1	0	1	0	4	0	0	0	1	0	0	1	0	1	0
3100739	1	22	1	1	3	0	2	2	2	2	2	2	2	1	175	59	75	0	3	0	1	0	1	1	0	1	0	0	0	1	0	0	0	1	0	0	0	1	2	0	1	0	0	0	0	1	0	1	0
3170816	1	22	1	1	3	0	3	3	3	3	3	3	2	1	178	70	60	0	3	0	1	0	1	1	0	1	0	0	0	1	0	0	0	1	0	0	0	1	3	0	0	1	0	0	0	1	0	1	0
3020244	1	59	1	2	2	0	2	2	2	2	2	2	2	1	175	62	34	0	3	0	3	1	2	1	0	0	0	1	0	1	0	0	0	0	1	0	1	0	2	0	1	0	0	0	0	1	0	1	0
3030245	1	51	1	2	2	1	2	2	2	2	2	2	2	1	178	58	35	0	3	0	3	1	1	1	0	0	0	1	0	1	0	0	0	0	1	0	1	0	2	0	1	0	0	0	0	1	0	1	0
3020817	1	67	1	2	1	0	3	3	3	3	3	3	2	1	170	65	65	0	3	0	4	1	1	1	0	0	0	0	1	1	0	0	0	0	1	1	0	0	2	0	1	0	0	0	0	1	0	1	0
3110252	1	77	1	2	1	0	2	2	2	2	2	2	2	1	175	52	31	0	3	0	4	1	1	1	0	0	0	0	1	1	0	0	0	0	1	1	0	0	2	0	1	0	0	0	0	1	0	1	0
3030238	1	66	1	2	1	1	2	2	2	2	2	2	2	1	175	62	60	0	3	0	4	1	1	1	0	0	0	0	1	1	0	0	0	0	1	1	0	0	2	0	1	0	0	0	0	1	0	1	0
3050239	1	57	1	2	2	1	1	2	1	2	2	2	2	1	180	74	69	0	3	0	3	1	1	1	0	0	0	1	0	1	0	0	0	0	1	0	1	0	2	0	1	0	0	0	0	1	0	1	0
3080241	1	70	1	4	1	1	1	2	1	2	2	2	2	1	182	70	65	0	3	0	4	0	1	1	0	0	0	0	1	1	0	0	0	1	0	1	0	0	2	0	1	0	0	0	0	1	0	1	0
3020827	1	48	1	2	2	0	3	3	3	3	3	3	2	1	168	65	65	0	3	0	2	1	1	1	0	0	1	0	0	1	0	0	0	0	1	0	1	0	2	0	1	0	0	0	0	1	0	1	0
3050247	1	36	1	1	3	0	3	2	2	2	2	2	2	1	171	70	67	0	3	0	2	0	3	1	0	0	1	0	0	1	0	0	0	1	0	0	0	1	2	0	1	0	0	0	0	1	0	1	0
3070829	1	70	1	1	1	0	3	3	3	2	3	3	2	1	162	62	62	0	3	0	4	0	1	1	0	0	0	0	1	1	0	0	0	1	0	1	0	0	2	0	1	0	0	0	0	1	0	1	0
3160831	1	65	1	2	1	0	3	3	3	3	3	3	2	1	165	62	65	0	3	0	4	1	2	1	0	0	0	0	1	1	0	0	0	0	1	1	0	0	2	0	1	0	0	0	0	1	0	1	0
3010834	1	73	1	2	3	0	3	3	3	3	3	3	2	1	168	65	60	0	3	0	4	1	1	1	0	0	0	0	1	1	0	0	0	0	1	0	0	1	4	0	0	0	1	0	0	1	0	1	0
3160758	1	60	1	2	3	0	3	2	2	2	2	2	2	1	168	62	80	0	3	0	3	1	2	1	0	0	0	1	0	1	0	0	0	0	1	0	0	1	4	0	0	0	1	0	0	1	0	1	0
3120253	1	70	1	2	1	0	2	2	2	2	2	2	2	1	178	56	32	0	3	0	4	1	1	1	0	0	0	0	1	1	0	0	0	0	1	1	0	0	2	0	1	0	0	0	0	1	0	1	0
3090256	1	56	1	2	2	0	2	2	2	2	2	2	2	1	178	65	32	0	3	0	3	1	1	1	0	0	0	1	0	1	0	0	0	0	1	0	1	0	2	0	1	0	0	0	0	1	0	1	0
3170257	1	58	1	2	1	0	2	2	2	2	2	2	2	1	154	57	34	0	3	0	3	1	2	1	0	0	0	1	0	1	0	0	0	0	1	1	0	0	2	0	1	0	0	0	0	1	0	1	0
3130258	1	65	1	2	2	0	2	2	2	2	3	2	2	1	178	68	34	0	3	0	4	1	2	1	0	0	0	0	1	1	0	0	0	0	1	0	1	0	2	0	1	0	0	0	0	1	0	1	0
3170263	1	74	1	2	1	0	2	2	2	2	2	2	2	1	155	54	28	0	3	0	4	1	2	1	0	0	0	0	1	1	0	0	0	0	1	1	0	0	2	0	1	0	0	0	0	1	0	1	0
3110264	1	39	1	2	1	0	2	2	2	2	2	2	2	1	175	58	31	0	3	0	2	1	2	1	0	0	1	0	0	1	0	0	0	0	1	1	0	0	2	0	1	0	0	0	0	1	0	1	0
3020268	1	59	1	2	1	1	2	3	2	2	2	2	2	1	176	65	32	0	3	0	3	1	2	1	0	0	0	1	0	1	0	0	0	0	1	1	0	0	2	0	1	0	0	0	0	1	0	1	0
3170269	1	45	1	2	2	0	2	2	2	2	2	2	2	1	178	53	34	0	2	0	2	1	2	1	0	0	1	0	0	1	0	0	0	0	1	0	1	0	4	0	0	0	1	0	1	0	0	1	0
3140260	1	58	1	2	1	1	2	2	2	2	2	2	2	1	174	68	35	0	3	0	3	1	2	1	0	0	0	1	0	1	0	0	0	0	1	1	0	0	2	0	1	0	0	0	0	1	0	1	0
3040086	1	53	1	2	1	0	2	2	2	2	2	2	2	1	173	61	75	0	3	0	3	1	2	1	0	0	0	1	0	1	0	0	0	0	1	1	0	0	3	0	0	1	0	0	0	1	0	1	0
3030193	1	75	1	2	2	0	2	2	2	2	2	2	2	1	176	78	89	1	3	0	4	1	1	1	0	0	0	0	1	1	0	0	0	0	1	0	1	0	2	0	1	0	0	0	0	1	0	1	0
3180192	1	71	1	2	2	1	2	3	3	3	3	3	2	1	178	80	88	1	3	0	4	1	2	1	0	0	0	0	1	1	0	0	0	0	1	0	1	0	2	0	1	0	0	0	0	1	0	1	0
3020191	1	74	1	2	2	0	2	2	2	2	2	2	2	2	168	70	87	0	3	0	4	1	2	1	0	0	0	0	1	1	0	0	0	0	1	0	1	0	2	0	1	0	0	0	0	1	0	1	0
3040188	1	51	1	2	2	0	2	2	2	2	2	2	2	1	175	80	83	1	3	0	3	1	2	1	0	0	0	1	0	1	0	0	0	0	1	0	1	0	2	0	1	0	0	0	0	1	0	1	0
3140922	1	49	1	2	2	1	2	2	2	2	2	2	2	1	175	65	80	0	3	0	2	1	2	1	0	0	1	0	0	1	0	0	0	0	1	0	1	0	3	0	0	1	0	0	0	1	0	1	0
3030920	1	38	1	2	2	0	2	2	2	2	2	2	2	1	176	50	78	0	3	0	2	1	2	1	0	0	1	0	0	1	0	0	0	0	1	0	1	0	3	0	0	1	0	0	0	1	0	1	0
3060915	1	46	1	2	1	1	2	2	1	2	2	2	2	1	167	55	78	0	3	0	2	1	1	1	0	0	1	0	0	1	0	0	0	0	1	1	0	0	3	0	0	1	0	0	0	1	0	1	0
3100189	1	57	1	2	2	1	1	2	1	2	2	2	2	1	184	72	62	0	3	0	3	1	1	1	0	0	0	1	0	1	0	0	0	0	1	0	1	0	2	0	1	0	0	0	0	1	0	1	0
3010914	1	77	1	2	1	0	2	2	2	2	2	2	2	1	178	61	81	0	3	0	4	1	1	1	0	0	0	0	1	1	0	0	0	0	1	1	0	0	4	0	0	0	1	0	0	1	0	1	0
3030912	1	53	1	2	1	0	2	2	2	2	2	2	2	1	180	75	85	0	3	0	3	1	2	1	0	0	0	1	0	1	0	0	0	0	1	1	0	0	4	0	0	0	1	0	0	1	0	1	0
3140184	1	48	1	2	2	0	2	2	2	2	2	2	2	1	#NULL!	#NULL!	#NULL!	0	3	0	2	1	2	1	0	0	1	0	0	1	0	0	0	0	1	0	1	0	2	0	1	0	0	0	0	1	0	1	0
3070187	1	45	1	2	2	0	2	2	2	2	2	2	2	1	178	70	89	0	3	0	2	1	2	1	0	0	1	0	0	1	0	0	0	0	1	0	1	0	2	0	1	0	0	0	0	1	0	1	0
3140903	1	65	1	2	1	1	2	2	2	2	2	2	2	1	178	75	81	0	3	0	4	1	1	1	0	0	0	0	1	1	0	0	0	0	1	1	0	0	3	0	0	1	0	0	0	1	0	1	0
3150901	1	47	1	2	2	0	2	2	2	2	2	2	2	1	176	69	79	0	3	0	2	1	3	1	0	0	1	0	0	1	0	0	0	0	1	0	1	0	4	0	0	0	1	0	0	1	0	1	0
3030026	1	72	1	2	2	0	3	3	3	3	3	3	2	1	#NULL!	#NULL!	#NULL!	0	3	0	4	1	1	1	0	0	0	0	1	1	0	0	0	0	1	0	1	0	4	0	0	0	1	0	0	1	0	1	0
3040031	1	50	1	2	2	0	3	3	3	3	3	3	2	1	#NULL!	#NULL!	#NULL!	0	3	0	3	1	1	1	0	0	0	1	0	1	0	0	0	0	1	0	1	0	2	0	1	0	0	0	0	1	0	1	0
3040088	1	68	1	2	3	1	2	2	1	2	2	2	2	1	178	85	79	0	3	0	4	1	3	1	0	0	0	0	1	1	0	0	0	0	1	0	0	1	3	0	0	1	0	0	0	1	0	1	0
3110042	1	71	1	2	2	0	3	3	3	3	3	3	2	1	#NULL!	#NULL!	#NULL!	0	3	0	4	1	1	1	0	0	0	0	1	1	0	0	0	0	1	0	1	0	2	0	1	0	0	0	0	1	0	1	0
3010051	1	35	1	2	3	0	3	3	3	3	3	3	2	1	172	75	58	0	3	0	2	1	1	1	0	0	1	0	0	1	0	0	0	0	1	0	0	1	2	0	1	0	0	0	0	1	0	1	0
3010057	1	59	1	2	2	1	1	3	1	3	1	1	2	1	173	69	64	0	3	0	3	1	1	1	0	0	0	1	0	1	0	0	0	0	1	0	1	0	2	0	1	0	0	0	0	1	0	1	0
3010858	1	60	1	2	2	1	3	3	3	3	1	3	2	1	168	#NULL!	76	0	3	0	3	1	1	1	0	0	0	1	0	1	0	0	0	0	1	0	1	0	2	0	1	0	0	0	0	1	0	1	0
3140062	1	45	1	2	2	1	3	3	2	2	2	2	2	1	170	68	56	0	3	0	2	1	2	1	0	0	1	0	0	1	0	0	0	0	1	0	1	0	2	0	1	0	0	0	0	1	0	1	0
3100061	1	58	1	2	3	0	3	3	1	3	3	3	2	1	169	69	59	0	3	0	3	1	1	1	0	0	0	1	0	1	0	0	0	0	1	0	0	1	2	0	1	0	0	0	0	1	0	1	0
3010063	1	44	1	2	3	1	3	3	3	3	3	3	2	1	172	74	#NULL!	0	3	0	2	1	2	1	0	0	1	0	0	1	0	0	0	0	1	0	0	1	2	0	1	0	0	0	0	1	0	1	0
3030064	1	44	1	2	3	0	3	3	3	3	3	3	2	1	168	58	70	0	3	0	2	1	2	1	0	0	1	0	0	1	0	0	0	0	1	0	0	1	2	0	1	0	0	0	0	1	0	1	0
3040068	1	56	1	2	2	0	3	3	3	3	3	3	2	1	160	58	59	0	3	0	3	1	1	1	0	0	0	1	0	1	0	0	0	0	1	0	1	0	2	0	1	0	0	0	0	1	0	1	0
3010070	1	48	1	2	1	0	3	3	3	3	3	3	2	1	168	58	56	0	3	0	2	1	1	1	0	0	1	0	0	1	0	0	0	0	1	1	0	0	2	0	1	0	0	0	0	1	0	1	0
3040055	1	74	1	2	1	0	2	2	2	2	2	2	2	1	177	45	75	0	3	0	4	1	1	1	0	0	0	0	1	1	0	0	0	0	1	1	0	0	3	0	0	1	0	0	0	1	0	1	0
3010036	1	52	1	2	3	1	1	1	3	3	1	3	2	1	168	52	57	1	3	0	3	1	2	1	0	0	0	1	0	1	0	0	0	0	1	0	0	1	2	0	1	0	0	0	0	1	0	1	0
3010926	1	49	1	2	2	0	2	2	1	2	2	2	2	1	177	86	80	1	3	0	2	1	2	1	0	0	1	0	0	1	0	0	0	0	1	0	1	0	4	0	0	0	1	0	0	1	0	1	0
7020069	1	28	4	2	2	0	2	2	2	2	2	2	2	1	176	69	#NULL!	0	3	0	1	1	1	1	0	1	0	0	0	0	0	0	1	0	1	0	1	0	2	0	1	0	0	0	0	1	0	0	1
7010070	1	41	4	2	2	0	2	2	2	2	2	2	2	1	178	68	#NULL!	1	3	0	2	1	1	1	0	0	1	0	0	0	0	0	1	0	1	0	1	0	2	0	1	0	0	0	0	1	0	0	1
7021751	1	20	4	1	3	0	2	2	2	2	2	2	2	1	156	58	#NULL!	0	2	0	1	0	1	1	0	1	0	0	0	0	0	0	1	1	0	0	0	1	2	0	1	0	0	0	1	0	0	0	1
7021706	1	28	4	2	2	0	3	3	3	3	3	3	2	1	#NULL!	#NULL!	#NULL!	0	3	0	1	1	2	1	0	1	0	0	0	0	0	0	1	0	1	0	1	0	4	0	0	0	1	0	0	1	0	0	1
7021736	1	47	4	2	1	0	3	3	3	3	3	3	2	1	#NULL!	#NULL!	#NULL!	0	3	0	2	1	3	1	0	0	1	0	0	0	0	0	1	0	1	1	0	0	2	0	1	0	0	0	0	1	0	0	1
6010122	1	36	4	2	1	0	2	2	2	2	2	2	2	1	173	71	#NULL!	0	3	0	2	1	3	1	0	0	1	0	0	0	0	0	1	0	1	1	0	0	4	0	0	0	1	0	0	1	0	1	0
6010125	1	58	1	2	1	0	3	2	2	2	2	2	2	1	170	65	110	0	3	0	3	1	2	1	0	0	0	1	0	1	0	0	0	0	1	1	0	0	3	0	0	1	0	0	0	1	0	1	0
6010140	1	76	1	2	2	1	1	2	2	3	3	3	2	1	180	90	82	0	3	0	4	1	1	1	0	0	0	0	1	1	0	0	0	0	1	0	1	0	3	0	0	1	0	0	0	1	0	1	0
6010133	1	65	1	2	3	0	2	2	2	2	2	2	2	1	180	75	90	0	3	0	4	1	1	1	0	0	0	0	1	1	0	0	0	0	1	0	0	1	1	1	0	0	0	0	0	1	0	1	0
6010144	1	44	3	2	1	0	2	2	2	2	2	2	2	1	162	70	90	0	3	0	2	1	3	1	0	0	1	0	0	0	0	1	0	0	1	1	0	0	3	0	0	1	0	0	0	1	0	1	0
6010141	1	55	3	2	1	0	1	3	2	2	3	2	2	1	170	70	85	0	3	0	3	1	2	1	0	0	0	1	0	0	0	1	0	0	1	1	0	0	4	0	0	0	1	0	0	1	0	1	0
6010142	1	51	4	2	3	0	1	1	1	2	2	2	2	1	170	70	85	0	3	0	3	1	3	1	0	0	0	1	0	0	0	0	1	0	1	0	0	1	1	1	0	0	0	0	0	1	0	1	0
6010147	1	55	4	2	2	0	1	2	2	2	2	2	2	1	180	90	90	1	3	0	3	1	2	1	0	0	0	1	0	0	0	0	1	0	1	0	1	0	3	0	0	1	0	0	0	1	0	1	0
6010143	1	53	3	2	2	0	1	2	2	2	2	2	2	1	168	78	90	1	3	0	3	1	2	1	0	0	0	1	0	0	0	1	0	0	1	0	1	0	3	0	0	1	0	0	0	1	0	1	0
6010159	1	50	4	2	2	0	2	2	2	2	2	3	2	1	170	66	70	0	3	0	3	1	3	1	0	0	0	1	0	0	0	0	1	0	1	0	1	0	2	0	1	0	0	0	0	1	0	1	0
6010160	1	19	4	2	2	0	2	2	2	2	2	3	2	1	170	60	60	0	3	0	1	1	3	1	0	1	0	0	0	0	0	0	1	0	1	0	1	0	4	0	0	0	1	0	0	1	0	1	0
6010172	1	68	4	2	1	0	1	2	2	2	2	2	2	1	170	70	75	0	3	0	4	1	1	1	0	0	0	0	1	0	0	0	1	0	1	1	0	0	3	0	0	1	0	0	0	1	0	1	0
6010173	1	60	3	2	1	0	2	1	2	2	2	2	2	1	173	76	76	0	3	0	3	1	1	1	0	0	0	1	0	0	0	1	0	0	1	1	0	0	3	0	0	1	0	0	0	1	0	1	0
6010174	1	70	1	2	2	1	1	2	2	2	2	1	2	1	170	67	72	0	3	0	4	1	1	1	0	0	0	0	1	1	0	0	0	0	1	0	1	0	3	0	0	1	0	0	0	1	0	1	0
6010164	1	51	3	2	1	0	2	2	2	2	2	2	2	1	175	74	90	1	3	0	3	1	2	1	0	0	0	1	0	0	0	1	0	0	1	1	0	0	3	0	0	1	0	0	0	1	0	1	0
6010167	1	32	3	1	2	0	2	2	2	2	2	2	2	1	177	75	90	1	3	0	1	0	3	1	0	1	0	0	0	0	0	1	0	1	0	0	1	0	2	0	1	0	0	0	0	1	0	1	0
6010179	1	46	3	2	2	0	2	2	2	2	2	2	2	1	175	65	75	1	3	0	2	1	3	1	0	0	1	0	0	0	0	1	0	0	1	0	1	0	4	0	0	0	1	0	0	1	0	1	0
6010170	1	59	3	2	2	0	2	2	2	2	2	2	2	1	176	85	90	0	3	0	3	1	2	1	0	0	0	1	0	0	0	1	0	0	1	0	1	0	3	0	0	1	0	0	0	1	0	1	0
6010180	1	34	4	2	2	0	2	2	2	2	2	2	2	1	182	75	85	0	3	0	1	1	3	1	0	1	0	0	0	0	0	0	1	0	1	0	1	0	4	0	0	0	1	0	0	1	0	1	0
6010182	1	49	3	2	1	0	2	1	2	2	2	2	2	1	160	61	110	0	3	0	2	1	1	1	0	0	1	0	0	0	0	1	0	0	1	1	0	0	3	0	0	1	0	0	0	1	0	1	0
6010185	1	50	3	2	3	0	1	2	2	2	2	2	2	1	162	60	102	0	3	0	3	1	3	1	0	0	0	1	0	0	0	1	0	0	1	0	0	1	1	1	0	0	0	0	0	1	0	1	0
6010194	1	65	3	2	3	0	1	2	2	2	2	2	2	1	173	60	82	0	3	0	4	1	1	1	0	0	0	0	1	0	0	1	0	0	1	0	0	1	1	1	0	0	0	0	0	1	0	1	0
6010187	1	68	3	2	1	0	1	1	2	2	2	2	2	1	175	76	99	0	3	0	4	1	1	1	0	0	0	0	1	0	0	1	0	0	1	1	0	0	3	0	0	1	0	0	0	1	0	1	0
6010198	1	78	3	2	1	0	1	2	2	2	2	2	2	1	180	65	70	0	3	0	4	1	1	1	0	0	0	0	1	0	0	1	0	0	1	1	0	0	3	0	0	1	0	0	0	1	0	1	0
6010189	1	19	3	1	3	0	2	2	2	2	2	2	2	1	165	54	95	0	3	0	1	0	1	1	0	1	0	0	0	0	0	1	0	1	0	0	0	1	3	0	0	1	0	0	0	1	0	1	0
6010200	1	38	3	2	2	0	2	2	2	2	2	2	2	1	167	75	98	0	3	0	2	1	3	1	0	0	1	0	0	0	0	1	0	0	1	0	1	0	4	0	0	0	1	0	0	1	0	1	0
6010201	1	61	3	2	1	0	2	2	2	2	2	2	2	1	175	78	109	1	3	0	3	1	1	1	0	0	0	1	0	0	0	1	0	0	1	1	0	0	4	0	0	0	1	0	0	1	0	1	0
6010211	1	68	3	2	1	0	1	2	2	2	2	2	2	1	165	80	99	0	3	0	4	1	1	1	0	0	0	0	1	0	0	1	0	0	1	1	0	0	3	0	0	1	0	0	0	1	0	1	0
6010212	1	60	3	2	1	0	2	2	2	2	2	3	2	1	170	60	82	0	3	0	3	1	1	1	0	0	0	1	0	0	0	1	0	0	1	1	0	0	3	0	0	1	0	0	0	1	0	1	0
6010204	1	41	4	2	2	0	2	2	2	2	2	2	2	1	175	75	108	1	3	0	2	1	3	1	0	0	1	0	0	0	0	0	1	0	1	0	1	0	3	0	0	1	0	0	0	1	0	1	0
6010206	1	60	3	2	1	0	1	2	2	2	2	2	2	1	177	75	90	0	3	0	3	1	3	1	0	0	0	1	0	0	0	1	0	0	1	1	0	0	3	0	0	1	0	0	0	1	0	1	0
6010216	1	61	3	1	1	0	2	2	3	3	2	2	2	1	165	75	90	0	3	0	3	0	1	1	0	0	0	1	0	0	0	1	0	1	0	1	0	0	3	0	0	1	0	0	0	1	0	1	0
6010208	1	51	3	2	2	0	2	2	2	2	2	2	2	1	173	73	103	1	3	0	3	1	2	1	0	0	0	1	0	0	0	1	0	0	1	0	1	0	3	0	0	1	0	0	0	1	0	1	0
6010217	1	58	4	2	3	1	1	2	2	2	2	3	2	1	165	60	75	0	3	0	3	1	3	1	0	0	0	1	0	0	0	0	1	0	1	0	0	1	3	0	0	1	0	0	0	1	0	1	0
6010218	1	66	3	2	3	0	2	2	2	3	3	2	2	1	164	55	70	0	3	0	4	1	2	1	0	0	0	0	1	0	0	1	0	0	1	0	0	1	3	0	0	1	0	0	0	1	0	1	0
6010219	1	59	3	2	2	0	3	3	3	3	3	2	2	1	170	60	80	0	3	0	3	1	2	1	0	0	0	1	0	0	0	1	0	0	1	0	1	0	3	0	0	1	0	0	0	1	0	1	0
6010210	1	63	3	2	1	0	3	2	2	2	2	2	2	1	174	74	108	0	3	0	3	1	2	1	0	0	0	1	0	0	0	1	0	0	1	1	0	0	3	0	0	1	0	0	0	1	0	1	0
6010231	1	69	4	2	1	1	3	3	2	3	2	3	2	1	175	75	88	0	3	0	4	1	1	1	0	0	0	0	1	0	0	0	1	0	1	1	0	0	4	0	0	0	1	0	0	1	0	1	0
6010232	1	43	3	2	2	0	1	1	3	3	2	2	2	1	174	70	79	0	3	0	2	1	3	1	0	0	1	0	0	0	0	1	0	0	1	0	1	0	3	0	0	1	0	0	0	1	0	1	0
6010221	1	58	3	2	1	0	1	2	2	2	2	2	2	1	175	78	105	0	3	0	3	1	1	1	0	0	0	1	0	0	0	1	0	0	1	1	0	0	3	0	0	1	0	0	0	1	0	1	0
6010222	1	56	1	2	1	0	1	1	2	2	2	2	2	1	175	77	104	0	3	0	3	1	2	1	0	0	0	1	0	1	0	0	0	0	1	1	0	0	3	0	0	1	0	0	0	1	0	1	0
6010233	1	64	3	2	2	0	3	3	3	3	2	2	2	1	172	65	72	0	3	0	3	1	1	1	0	0	0	1	0	0	0	1	0	0	1	0	1	0	4	0	0	0	1	0	0	1	0	1	0
6010223	1	64	1	2	1	0	2	2	2	2	2	2	2	1	174	71	110	0	3	0	3	1	1	1	0	0	0	1	0	1	0	0	0	0	1	1	0	0	3	0	0	1	0	0	0	1	0	1	0
6010224	1	57	3	2	1	0	2	2	2	2	2	2	2	1	165	60	97	0	3	0	3	1	1	1	0	0	0	1	0	0	0	1	0	0	1	1	0	0	4	0	0	0	1	0	0	1	0	1	0
6010225	1	61	1	1	1	0	1	2	2	2	2	2	2	1	175	80	90	0	3	0	3	0	1	1	0	0	0	1	0	1	0	0	0	1	0	1	0	0	3	0	0	1	0	0	0	1	0	1	0
6010228	1	48	3	2	1	0	2	2	2	2	2	2	2	1	173	70	90	0	3	0	2	1	2	1	0	0	1	0	0	0	0	1	0	0	1	1	0	0	4	0	0	0	1	0	0	1	0	1	0
6010236	1	59	3	2	1	0	1	2	2	2	2	3	2	1	167	75	90	0	3	0	3	1	1	1	0	0	0	1	0	0	0	1	0	0	1	1	0	0	3	0	0	1	0	0	0	1	0	1	0
6010237	1	55	3	2	2	0	3	3	2	3	2	2	2	1	172	70	88	0	3	0	3	1	1	1	0	0	0	1	0	0	0	1	0	0	1	0	1	0	4	0	0	0	1	0	0	1	0	1	0
6010229	1	55	3	2	1	0	1	2	2	2	2	2	2	1	176	76	90	0	3	0	3	1	1	1	0	0	0	1	0	0	0	1	0	0	1	1	0	0	3	0	0	1	0	0	0	1	0	1	0
6010253	1	28	4	2	1	0	2	2	2	2	2	2	2	1	164	50	90	0	3	0	1	1	3	1	0	1	0	0	0	0	0	0	1	0	1	1	0	0	3	0	0	1	0	0	0	1	0	1	0
6010254	1	57	3	2	3	0	2	2	2	2	3	2	2	1	169	91	100	0	3	0	3	1	3	1	0	0	0	1	0	0	0	1	0	0	1	0	0	1	1	1	0	0	0	0	0	1	0	1	0
6010256	1	50	3	2	2	0	2	1	2	2	2	2	2	1	170	71	105	0	3	0	3	1	2	1	0	0	0	1	0	0	0	1	0	0	1	0	1	0	4	0	0	0	1	0	0	1	0	1	0
6010246	1	40	3	2	3	0	2	2	2	2	2	2	2	1	174	75	100	0	3	0	2	1	3	1	0	0	1	0	0	0	0	1	0	0	1	0	0	1	1	1	0	0	0	0	0	1	0	1	0
6010257	1	41	3	2	2	0	3	3	3	2	2	2	2	1	170	64	88	0	2	0	2	1	2	1	0	0	1	0	0	0	0	1	0	0	1	0	1	0	3	0	0	1	0	0	1	0	0	1	0
6010258	1	49	3	2	2	0	2	2	2	2	2	2	2	1	162	95	100	0	3	0	2	1	3	1	0	0	1	0	0	0	0	1	0	0	1	0	1	0	3	0	0	1	0	0	0	1	0	1	0
6010248	1	58	3	2	1	0	2	1	2	2	2	2	2	1	175	74	95	0	3	0	3	1	1	1	0	0	0	1	0	0	0	1	0	0	1	1	0	0	3	0	0	1	0	0	0	1	0	1	0
6010249	1	46	1	2	2	0	2	2	2	2	2	2	2	1	175	70	95	0	3	0	2	1	2	1	0	0	1	0	0	1	0	0	0	0	1	0	1	0	4	0	0	0	1	0	0	1	0	1	0
6010250	1	50	1	2	3	0	2	2	2	2	2	2	2	1	174	72	98	0	3	0	3	1	2	1	0	0	0	1	0	1	0	0	0	0	1	0	0	1	2	0	1	0	0	0	0	1	0	1	0
6010271	1	59	3	2	1	0	2	2	2	2	2	2	2	1	155	61	92	0	3	0	3	1	2	1	0	0	0	1	0	0	0	1	0	0	1	1	0	0	4	0	0	0	1	0	0	1	0	1	0
6010261	1	48	3	2	2	0	1	2	2	2	2	2	2	1	160	70	88	0	3	0	2	1	3	1	0	0	1	0	0	0	0	1	0	0	1	0	1	0	3	0	0	1	0	0	0	1	0	1	0
6010263	1	55	3	2	2	0	2	2	2	2	2	2	2	1	170	70	88	0	3	0	3	1	2	1	0	0	0	1	0	0	0	1	0	0	1	0	1	0	4	0	0	0	1	0	0	1	0	1	0
6010264	1	65	4	2	1	0	2	2	2	2	2	2	2	1	157	63	82	0	3	0	4	1	2	1	0	0	0	0	1	0	0	0	1	0	1	1	0	0	3	0	0	1	0	0	0	1	0	1	0
6010266	1	67	1	2	2	1	1	2	2	2	2	2	2	1	170	60	79	0	3	0	4	1	1	1	0	0	0	0	1	1	0	0	0	0	1	0	1	0	3	0	0	1	0	0	0	1	0	1	0
6010277	1	43	3	2	2	0	2	2	2	2	2	2	2	1	174	78	100	0	3	0	2	1	3	1	0	0	1	0	0	0	0	1	0	0	1	0	1	0	4	0	0	0	1	0	0	1	0	1	0
6010268	1	59	3	2	1	0	2	2	2	2	2	3	2	1	168	89	90	0	3	0	3	1	1	1	0	0	0	1	0	0	0	1	0	0	1	1	0	0	3	0	0	1	0	0	0	1	0	1	0
6010269	1	58	3	2	1	0	1	2	2	2	2	3	2	1	167	60	80	0	3	0	3	1	1	1	0	0	0	1	0	0	0	1	0	0	1	1	0	0	3	0	0	1	0	0	0	1	0	1	0
6010279	1	28	1	1	3	0	2	2	2	2	2	2	2	1	174	75	100	0	2	0	1	0	2	1	0	1	0	0	0	1	0	0	0	1	0	0	0	1	3	0	0	1	0	0	1	0	0	1	0
6010270	1	51	3	2	1	0	2	1	2	2	2	2	2	1	160	55	80	0	3	0	3	1	2	1	0	0	0	1	0	0	0	1	0	0	1	1	0	0	3	0	0	1	0	0	0	1	0	1	0
6010281	1	58	1	2	1	0	2	2	2	2	2	2	2	1	171	60	90	0	3	0	3	1	2	1	0	0	0	1	0	1	0	0	0	0	1	1	0	0	3	0	0	1	0	0	0	1	0	1	0
6010282	1	58	1	2	3	0	2	2	2	2	2	2	2	1	172	76	96	0	3	0	3	1	2	1	0	0	0	1	0	1	0	0	0	0	1	0	0	1	1	1	0	0	0	0	0	1	0	1	0
6010283	1	43	3	2	1	0	2	2	2	2	2	2	2	1	174	77	101	0	3	0	2	1	3	1	0	0	1	0	0	0	0	1	0	0	1	1	0	0	3	0	0	1	0	0	0	1	0	1	0
6010295	1	54	1	1	1	1	2	2	2	2	2	2	2	1	180	70	82	0	3	0	3	0	1	1	0	0	0	1	0	1	0	0	0	1	0	1	0	0	3	0	0	1	0	0	0	1	0	1	0
6010284	1	21	4	1	3	0	2	2	2	2	2	2	2	1	174	69	86	0	3	0	1	0	1	1	0	1	0	0	0	0	0	0	1	1	0	0	0	1	3	0	0	1	0	0	0	1	0	1	0
6010285	1	33	1	2	3	0	2	2	2	2	2	2	2	1	175	78	102	0	3	0	1	1	3	1	0	1	0	0	0	1	0	0	0	0	1	0	0	1	1	1	0	0	0	0	0	1	0	1	0
6010286	1	43	1	2	3	0	2	2	2	2	2	2	2	1	175	69	100	1	3	0	2	1	3	1	0	0	1	0	0	1	0	0	0	0	1	0	0	1	1	1	0	0	0	0	0	1	0	1	0
6010298	1	63	3	2	1	0	2	2	2	2	2	2	2	1	170	67	86	0	3	0	3	1	1	1	0	0	0	1	0	0	0	1	0	0	1	1	0	0	3	0	0	1	0	0	0	1	0	1	0
6010287	1	68	1	2	3	0	2	1	2	2	2	2	2	1	170	69	96	0	3	0	4	1	1	1	0	0	0	0	1	1	0	0	0	0	1	0	0	1	3	0	0	1	0	0	0	1	0	1	0
6010299	1	50	3	2	2	0	1	2	2	2	2	2	2	1	168	73	90	0	3	0	3	1	1	1	0	0	0	1	0	0	0	1	0	0	1	0	1	0	3	0	0	1	0	0	0	1	0	1	0
6010300	1	70	3	2	1	0	3	1	2	2	2	3	2	1	170	57	70	0	3	0	4	1	1	1	0	0	0	0	1	0	0	1	0	0	1	1	0	0	3	0	0	1	0	0	0	1	0	1	0
6010289	1	70	1	2	1	0	2	2	2	2	3	2	2	1	170	74	100	0	3	0	4	1	1	1	0	0	0	0	1	1	0	0	0	0	1	1	0	0	3	0	0	1	0	0	0	1	0	1	0
6010301	1	56	1	2	3	1	2	2	2	2	2	2	2	1	180	81	95	1	3	0	3	1	3	1	0	0	0	1	0	1	0	0	0	0	1	0	0	1	1	1	0	0	0	0	0	1	0	1	0
6010290	1	67	3	2	1	0	1	1	2	2	2	2	2	1	172	75	102	0	3	0	4	1	1	1	0	0	0	0	1	0	0	1	0	0	1	1	0	0	3	0	0	1	0	0	0	1	0	1	0
6010302	1	32	3	2	2	0	2	2	2	2	2	2	2	1	165	65	85	0	3	0	1	1	3	1	0	1	0	0	0	0	0	1	0	0	1	0	1	0	3	0	0	1	0	0	0	1	0	1	0
6010311	1	60	3	2	1	0	2	2	2	2	2	2	2	1	160	65	100	0	3	0	3	1	1	1	0	0	0	1	0	0	0	1	0	0	1	1	0	0	3	0	0	1	0	0	0	1	0	1	0
6010304	1	34	1	2	3	1	2	2	2	2	2	2	2	1	175	75	90	0	3	0	1	1	3	1	0	1	0	0	0	1	0	0	0	0	1	0	0	1	2	0	1	0	0	0	0	1	0	1	0
6010312	1	36	3	2	3	0	2	2	2	2	2	2	2	1	175	80	102	0	3	0	2	1	3	1	0	0	1	0	0	0	0	1	0	0	1	0	0	1	1	1	0	0	0	0	0	1	0	1	0
6010313	1	23	1	2	1	0	2	2	2	2	2	2	2	1	175	79	100	0	3	0	1	1	2	1	0	1	0	0	0	1	0	0	0	0	1	1	0	0	3	0	0	1	0	0	0	1	0	1	0
6010315	1	62	3	2	1	0	2	2	2	2	2	2	2	1	174	74	100	0	3	0	3	1	1	1	0	0	0	1	0	0	0	1	0	0	1	1	0	0	3	0	0	1	0	0	0	1	0	1	0
6010307	1	54	3	2	1	0	2	2	2	2	2	2	2	1	162	72	98	1	3	0	3	1	1	1	0	0	0	1	0	0	0	1	0	0	1	1	0	0	3	0	0	1	0	0	0	1	0	1	0
6010316	1	52	3	2	2	0	2	1	2	2	2	2	2	1	169	68	95	0	3	0	3	1	2	1	0	0	0	1	0	0	0	1	0	0	1	0	1	0	3	0	0	1	0	0	0	1	0	1	0
6010308	1	51	4	2	2	0	2	2	2	2	2	2	2	1	160	66	75	0	3	0	3	1	2	1	0	0	0	1	0	0	0	0	1	0	1	0	1	0	4	0	0	0	1	0	0	1	0	1	0
6010318	1	35	3	2	2	0	2	1	2	2	2	2	2	1	177	84	106	0	3	0	2	1	2	1	0	0	1	0	0	0	0	1	0	0	1	0	1	0	3	0	0	1	0	0	0	1	0	1	0
6010309	1	67	3	1	3	0	1	2	2	2	2	2	2	1	170	65	77	0	3	0	4	0	3	1	0	0	0	0	1	0	0	1	0	1	0	0	0	1	4	0	0	0	1	0	0	1	0	1	0
6010319	1	53	3	2	3	0	2	2	2	2	2	2	2	1	170	69	95	0	3	0	3	1	2	1	0	0	0	1	0	0	0	1	0	0	1	0	0	1	1	1	0	0	0	0	0	1	0	1	0
6010320	1	45	4	2	1	0	2	2	2	2	2	2	2	1	170	70	94	0	3	0	2	1	2	1	0	0	1	0	0	0	0	0	1	0	1	1	0	0	3	0	0	1	0	0	0	1	0	1	0
6010321	1	31	3	2	2	0	2	2	2	2	2	2	2	1	165	55	84	0	3	0	1	1	2	1	0	1	0	0	0	0	0	1	0	0	1	0	1	0	3	0	0	1	0	0	0	1	0	1	0
6010323	1	59	3	2	1	0	2	2	2	2	2	2	2	1	174	69	100	0	3	0	3	1	2	1	0	0	0	1	0	0	0	1	0	0	1	1	0	0	3	0	0	1	0	0	0	1	0	1	0
6010324	1	39	3	2	2	0	2	2	2	2	2	2	2	1	172	74	102	0	3	0	2	1	2	1	0	0	1	0	0	0	0	1	0	0	1	0	1	0	3	0	0	1	0	0	0	1	0	1	0
6010325	1	66	3	2	1	0	2	2	2	2	2	2	2	1	170	74	100	0	3	0	4	1	2	1	0	0	0	0	1	0	0	1	0	0	1	1	0	0	3	0	0	1	0	0	0	1	0	1	0
6010327	1	54	3	2	1	0	2	2	2	2	2	2	2	1	172	66	98	0	3	0	3	1	1	1	0	0	0	1	0	0	0	1	0	0	1	1	0	0	3	0	0	1	0	0	0	1	0	1	0
6010330	1	50	3	2	1	0	2	2	2	2	2	2	2	1	160	58	89	0	3	0	3	1	2	1	0	0	0	1	0	0	0	1	0	0	1	1	0	0	3	0	0	1	0	0	0	1	0	1	0
6010332	1	40	3	2	2	0	2	2	2	2	2	2	2	1	174	75	102	1	3	0	2	1	3	1	0	0	1	0	0	0	0	1	0	0	1	0	1	0	4	0	0	0	1	0	0	1	0	1	0
6010341	1	49	3	2	2	0	2	1	2	2	2	2	2	1	170	90	98	0	3	0	2	1	3	1	0	0	1	0	0	0	0	1	0	0	1	0	1	0	2	0	1	0	0	0	0	1	0	1	0
6010339	1	54	3	2	2	0	2	2	2	2	2	2	2	1	175	74	97	0	3	0	3	1	2	1	0	0	0	1	0	0	0	1	0	0	1	0	1	0	3	0	0	1	0	0	0	1	0	1	0
6010349	1	70	3	2	3	0	1	1	2	2	2	2	2	1	165	52	80	0	3	0	4	1	2	1	0	0	0	0	1	0	0	1	0	0	1	0	0	1	3	0	0	1	0	0	0	1	0	1	0
6010350	1	26	3	2	2	0	2	2	2	2	2	2	2	1	168	70	85	1	3	0	1	1	2	1	0	1	0	0	0	0	0	1	0	0	1	0	1	0	3	0	0	1	0	0	0	1	0	1	0
6010351	1	30	3	2	2	0	2	2	2	2	2	2	2	1	165	55	79	1	3	0	1	1	3	1	0	1	0	0	0	0	0	1	0	0	1	0	1	0	2	0	1	0	0	0	0	1	0	1	0
6010366	1	53	3	2	2	0	2	2	2	2	2	2	2	1	174	70	98	0	3	0	3	1	2	1	0	0	0	1	0	0	0	1	0	0	1	0	1	0	3	0	0	1	0	0	0	1	0	1	0
6010353	1	68	3	2	3	0	2	2	1	2	2	2	2	1	168	76	90	0	3	0	4	1	2	1	0	0	0	0	1	0	0	1	0	0	1	0	0	1	3	0	0	1	0	0	0	1	0	1	0
6010368	1	59	3	2	2	0	2	2	2	2	2	2	2	1	174	75	98	0	3	0	3	1	2	1	0	0	0	1	0	0	0	1	0	0	1	0	1	0	3	0	0	1	0	0	0	1	0	1	0
6010357	1	58	3	2	2	0	2	1	2	2	2	2	2	1	165	50	78	0	3	0	3	1	1	1	0	0	0	1	0	0	0	1	0	0	1	0	1	0	3	0	0	1	0	0	0	1	0	1	0
6010372	1	65	1	2	1	0	2	2	2	2	2	2	2	1	174	75	100	0	3	0	4	1	1	1	0	0	0	0	1	1	0	0	0	0	1	1	0	0	3	0	0	1	0	0	0	1	0	1	0
6010361	1	67	3	2	3	0	2	2	2	2	2	2	2	1	162	81	100	1	1	0	4	1	2	1	0	0	0	0	1	0	0	1	0	0	1	0	0	1	3	0	0	1	0	1	0	0	0	1	0
6010363	1	54	3	2	3	0	2	2	2	2	2	2	2	1	180	75	90	0	2	0	3	1	2	1	0	0	0	1	0	0	0	1	0	0	1	0	0	1	2	0	1	0	0	0	1	0	0	1	0
6010376	1	70	3	2	1	0	1	2	2	2	2	2	2	1	175	74	95	0	3	0	4	1	1	1	0	0	0	0	1	0	0	1	0	0	1	1	0	0	3	0	0	1	0	0	0	1	0	1	0
6010377	1	59	3	2	1	0	2	2	2	2	2	2	2	1	174	69	99	1	3	0	3	1	1	1	0	0	0	1	0	0	0	1	0	0	1	1	0	0	3	0	0	1	0	0	0	1	0	1	0
6010365	1	48	3	2	2	0	2	2	3	2	2	2	2	1	172	85	102	0	3	0	2	1	2	1	0	0	1	0	0	0	0	1	0	0	1	0	1	0	3	0	0	1	0	0	0	1	0	1	0
6010380	1	56	3	2	1	0	2	2	2	2	2	3	2	1	175	78	100	0	3	0	3	1	2	1	0	0	0	1	0	0	0	1	0	0	1	1	0	0	3	0	0	1	0	0	0	1	0	1	0
6010392	1	65	3	2	1	0	2	1	2	2	2	2	2	1	173	55	85	0	3	0	4	1	1	1	0	0	0	0	1	0	0	1	0	0	1	1	0	0	3	0	0	1	0	0	0	1	0	1	0
6010385	1	49	1	2	3	1	2	1	2	2	2	2	2	1	170	68	83	0	1	0	2	1	3	1	0	0	1	0	0	1	0	0	0	0	1	0	0	1	1	1	0	0	0	1	0	0	0	1	0
6010386	1	55	3	2	3	0	2	2	2	2	2	2	2	1	173	67	88	0	3	0	3	1	3	1	0	0	0	1	0	0	0	1	0	0	1	0	0	1	1	1	0	0	0	0	0	1	0	1	0
6010387	1	59	3	2	3	0	2	1	2	2	2	2	2	1	169	70	88	0	3	0	3	1	3	1	0	0	0	1	0	0	0	1	0	0	1	0	0	1	1	1	0	0	0	0	0	1	0	1	0
6010388	1	54	3	2	2	0	2	2	2	2	2	3	2	1	#NULL!	#NULL!	#NULL!	1	3	0	3	1	2	1	0	0	0	1	0	0	0	1	0	0	1	0	1	0	4	0	0	0	1	0	0	1	0	1	0
6010389	1	55	4	2	1	0	2	2	2	2	2	2	2	1	152	58	75	1	3	0	3	1	1	1	0	0	0	1	0	0	0	0	1	0	1	1	0	0	3	0	0	1	0	0	0	1	0	1	0
6010396	1	34	4	5	2	0	2	2	2	2	2	2	2	1	154	56	92	0	3	0	1	0	2	1	0	1	0	0	0	0	0	0	1	1	0	0	1	0	3	0	0	1	0	0	0	1	0	1	0
6010390	1	52	3	2	3	0	1	2	2	2	2	2	2	1	170	75	98	0	2	0	3	1	3	1	0	0	0	1	0	0	0	1	0	0	1	0	0	1	1	1	0	0	0	0	1	0	0	1	0
6010399	1	37	4	2	1	0	2	2	2	2	2	2	2	1	174	75	101	0	3	0	2	1	1	1	0	0	1	0	0	0	0	0	1	0	1	1	0	0	3	0	0	1	0	0	0	1	0	1	0
6010403	1	61	3	2	1	0	2	2	2	2	2	2	2	1	175	72	86	0	3	0	3	1	1	1	0	0	0	1	0	0	0	1	0	0	1	1	0	0	3	0	0	1	0	0	0	1	0	1	0
6010411	1	59	4	2	2	0	2	1	2	2	2	2	2	1	#NULL!	#NULL!	#NULL!	0	3	0	3	1	2	1	0	0	0	1	0	0	0	0	1	0	1	0	1	0	3	0	0	1	0	0	0	1	0	1	0
6010412	1	53	4	2	3	0	2	2	2	2	2	2	2	1	175	79	105	1	3	0	3	1	2	1	0	0	0	1	0	0	0	0	1	0	1	0	0	1	2	0	1	0	0	0	0	1	0	1	0
6010407	1	64	4	1	3	0	1	2	2	2	2	2	2	1	165	90	110	0	3	0	3	0	2	1	0	0	0	1	0	0	0	0	1	1	0	0	0	1	1	1	0	0	0	0	0	1	0	1	0
6010415	1	57	4	2	2	0	2	2	2	2	2	2	2	1	172	75	98	0	3	0	3	1	2	1	0	0	0	1	0	0	0	0	1	0	1	0	1	0	4	0	0	0	1	0	0	1	0	1	0
6010409	1	39	4	2	2	0	2	3	2	2	2	2	2	1	180	75	85	0	3	0	2	1	3	1	0	0	1	0	0	0	0	0	1	0	1	0	1	0	4	0	0	0	1	0	0	1	0	1	0
6010410	1	51	3	2	1	0	2	2	2	2	2	2	2	1	165	56	70	0	3	0	3	1	1	1	0	0	0	1	0	0	0	1	0	0	1	1	0	0	3	0	0	1	0	0	0	1	0	1	0
6010422	1	50	1	2	3	1	2	2	2	2	2	2	2	1	170	64	#NULL!	0	3	0	3	1	3	1	0	0	0	1	0	1	0	0	0	0	1	0	0	1	1	1	0	0	0	0	0	1	0	1	0
6010418	1	55	3	2	2	0	2	2	2	2	2	2	2	1	172	69	99	0	3	0	3	1	2	1	0	0	0	1	0	0	0	1	0	0	1	0	1	0	4	0	0	0	1	0	0	1	0	1	0
6010424	1	52	3	2	1	0	1	1	2	2	2	2	2	1	172	90	110	0	3	0	3	1	1	1	0	0	0	1	0	0	0	1	0	0	1	1	0	0	4	0	0	0	1	0	0	1	0	1	0
6010431	1	54	3	2	2	0	2	2	2	2	2	2	2	1	175	80	101	1	3	0	3	1	2	1	0	0	0	1	0	0	0	1	0	0	1	0	1	0	3	0	0	1	0	0	0	1	0	1	0
6010432	1	52	3	2	2	0	2	2	2	2	2	2	2	1	175	76	98	0	3	0	3	1	2	1	0	0	0	1	0	0	0	1	0	0	1	0	1	0	4	0	0	0	1	0	0	1	0	1	0
6010426	1	59	3	2	1	0	2	2	2	2	2	2	2	1	165	64	80	1	3	0	3	1	1	1	0	0	0	1	0	0	0	1	0	0	1	1	0	0	3	0	0	1	0	0	0	1	0	1	0
6010436	1	50	1	2	3	0	2	2	2	2	2	2	2	1	172	69	89	0	3	0	3	1	2	1	0	0	0	1	0	1	0	0	0	0	1	0	0	1	1	1	0	0	0	0	0	1	0	1	0
6010437	1	28	3	2	3	0	2	2	2	2	2	2	2	1	174	69	95	1	3	0	1	1	2	1	0	1	0	0	0	0	0	1	0	0	1	0	0	1	2	0	1	0	0	0	0	1	0	1	0
6010429	1	69	3	2	1	0	2	1	2	2	1	2	2	1	160	65	78	0	3	0	4	1	1	1	0	0	0	0	1	0	0	1	0	0	1	1	0	0	3	0	0	1	0	0	0	1	0	1	0
6010441	1	61	4	2	1	0	2	3	2	2	2	2	2	1	178	65	80	1	3	0	3	1	1	1	0	0	0	1	0	0	0	0	1	0	1	1	0	0	3	0	0	1	0	0	0	1	0	1	0
6010442	1	54	4	2	3	0	2	1	2	2	2	2	2	1	168	85	98	0	3	0	3	1	2	1	0	0	0	1	0	0	0	0	1	0	1	0	0	1	1	1	0	0	0	0	0	1	0	1	0
6010451	1	39	1	2	2	0	1	2	2	2	2	2	2	1	172	71	95	0	3	0	2	1	2	1	0	0	1	0	0	1	0	0	0	0	1	0	1	0	4	0	0	0	1	0	0	1	0	1	0
6010452	1	39	3	2	2	0	2	2	1	2	2	2	2	1	174	74	98	0	3	0	2	1	2	1	0	0	1	0	0	0	0	1	0	0	1	0	1	0	3	0	0	1	0	0	0	1	0	1	0
6010446	1	64	3	2	1	0	2	2	2	2	2	2	2	1	178	75	90	0	3	0	3	1	1	1	0	0	0	1	0	0	0	1	0	0	1	1	0	0	3	0	0	1	0	0	0	1	0	1	0
6010449	1	42	1	2	2	1	2	2	2	2	2	2	2	1	170	70	82	1	3	0	2	1	2	1	0	0	1	0	0	1	0	0	0	0	1	0	1	0	4	0	0	0	1	0	0	1	0	1	0
6010457	1	22	3	1	3	0	2	2	2	2	2	2	2	1	174	70	98	0	3	0	1	0	1	1	0	1	0	0	0	0	0	1	0	1	0	0	0	1	3	0	0	1	0	0	0	1	0	1	0
6010461	1	58	3	2	2	0	2	1	2	2	2	2	2	1	165	67	84	0	3	0	3	1	1	1	0	0	0	1	0	0	0	1	0	0	1	0	1	0	4	0	0	0	1	0	0	1	0	1	0
6010462	1	62	3	2	2	0	1	2	2	2	2	2	2	1	180	100	90	0	3	0	3	1	1	1	0	0	0	1	0	0	0	1	0	0	1	0	1	0	4	0	0	0	1	0	0	1	0	1	0
6010458	1	19	3	1	3	0	2	2	2	2	2	2	2	1	172	56	90	0	3	0	1	0	1	1	0	1	0	0	0	0	0	1	0	1	0	0	0	1	3	0	0	1	0	0	0	1	0	1	0
6010463	1	56	3	2	2	0	2	2	2	2	2	2	2	1	170	65	87	0	1	0	3	1	1	1	0	0	0	1	0	0	0	1	0	0	1	0	1	0	4	0	0	0	1	1	0	0	0	1	0
6010464	1	53	3	2	1	0	2	2	2	2	2	2	2	1	170	65	88	0	3	0	3	1	1	1	0	0	0	1	0	0	0	1	0	0	1	1	0	0	3	0	0	1	0	0	0	1	0	1	0
6010460	1	57	3	2	2	0	1	2	2	2	2	2	2	1	174	79	100	0	3	0	3	1	1	1	0	0	0	1	0	0	0	1	0	0	1	0	1	0	4	0	0	0	1	0	0	1	0	1	0
6010466	1	50	3	2	2	0	2	1	2	2	2	2	2	1	158	70	89	0	3	0	3	1	1	1	0	0	0	1	0	0	0	1	0	0	1	0	1	0	4	0	0	0	1	0	0	1	0	1	0
6010467	1	53	3	2	1	0	2	1	2	2	2	2	2	1	168	65	79	0	3	0	3	1	1	1	0	0	0	1	0	0	0	1	0	0	1	1	0	0	3	0	0	1	0	0	0	1	0	1	0
6010473	1	54	4	2	2	0	1	2	2	2	2	2	2	1	159	66	89	0	3	0	3	1	2	1	0	0	0	1	0	0	0	0	1	0	1	0	1	0	4	0	0	0	1	0	0	1	0	1	0
6010474	1	60	3	2	2	0	2	2	2	2	2	2	2	1	162	55	88	0	3	0	3	1	1	1	0	0	0	1	0	0	0	1	0	0	1	0	1	0	3	0	0	1	0	0	0	1	0	1	0
6010476	1	34	3	2	2	0	2	2	2	2	2	2	2	1	172	79	102	0	3	0	1	1	2	1	0	1	0	0	0	0	0	1	0	0	1	0	1	0	4	0	0	0	1	0	0	1	0	1	0
6010481	1	21	4	1	3	0	2	2	2	2	2	2	2	1	172	82	101	0	3	0	1	0	2	1	0	1	0	0	0	0	0	0	1	1	0	0	0	1	4	0	0	0	1	0	0	1	0	1	0
6010477	1	54	3	2	2	0	2	2	2	2	2	2	2	1	168	69	98	0	3	0	3	1	2	1	0	0	0	1	0	0	0	1	0	0	1	0	1	0	3	0	0	1	0	0	0	1	0	1	0
6010484	1	54	1	2	2	0	1	2	2	2	2	2	2	1	160	65	86	0	3	0	3	1	1	1	0	0	0	1	0	1	0	0	0	0	1	0	1	0	4	0	0	0	1	0	0	1	0	1	0
6010485	1	58	1	2	2	1	2	1	2	2	2	2	2	1	170	60	82	0	3	0	3	1	1	1	0	0	0	1	0	1	0	0	0	0	1	0	1	0	4	0	0	0	1	0	0	1	0	1	0
6010480	1	33	3	2	3	0	2	2	2	2	2	2	2	1	175	78	100	0	3	0	1	1	3	1	0	1	0	0	0	0	0	1	0	0	1	0	0	1	4	0	0	0	1	0	0	1	0	1	0
6010487	1	38	3	2	2	0	2	1	2	2	2	2	2	1	172	65	87	0	3	0	2	1	3	1	0	0	1	0	0	0	0	1	0	0	1	0	1	0	4	0	0	0	1	0	0	1	0	1	0
6010488	1	56	3	2	3	0	2	1	2	1	2	2	2	1	176	66	85	0	3	0	3	1	1	1	0	0	0	1	0	0	0	1	0	0	1	0	0	1	3	0	0	1	0	0	0	1	0	1	0
6010489	1	56	3	2	2	0	1	2	3	2	2	2	2	1	180	80	84	0	3	0	3	1	3	1	0	0	0	1	0	0	0	1	0	0	1	0	1	0	4	0	0	0	1	0	0	1	0	1	0
6010490	1	54	4	2	3	0	2	1	2	2	2	2	2	1	178	82	98	0	3	0	3	1	3	1	0	0	0	1	0	0	0	0	1	0	1	0	0	1	2	0	1	0	0	0	0	1	0	1	0
6010494	1	56	3	2	2	0	2	2	2	2	2	2	2	1	174	75	100	0	3	0	3	1	2	1	0	0	0	1	0	0	0	1	0	0	1	0	1	0	4	0	0	0	1	0	0	1	0	1	0
6010498	1	52	4	2	2	0	2	2	2	2	2	2	2	1	174	75	100	0	3	0	3	1	2	1	0	0	0	1	0	0	0	0	1	0	1	0	1	0	3	0	0	1	0	0	0	1	0	1	0
6010511	1	62	3	2	3	0	2	2	2	2	2	2	2	1	171	68	89	0	3	0	3	1	1	1	0	0	0	1	0	0	0	1	0	0	1	0	0	1	4	0	0	0	1	0	0	1	0	1	0
6010505	1	62	3	2	3	0	2	1	2	2	2	2	2	1	165	65	80	0	3	0	3	1	2	1	0	0	0	1	0	0	0	1	0	0	1	0	0	1	3	0	0	1	0	0	0	1	0	1	0
6010512	1	73	3	2	1	0	2	2	2	2	2	2	2	1	169	69	89	0	3	0	4	1	1	1	0	0	0	0	1	0	0	1	0	0	1	1	0	0	4	0	0	0	1	0	0	1	0	1	0
6010507	1	59	1	2	1	1	2	1	2	2	2	2	2	1	170	60	81	0	3	0	3	1	1	1	0	0	0	1	0	1	0	0	0	0	1	1	0	0	4	0	0	0	1	0	0	1	0	1	0
6010508	1	54	3	2	2	0	2	1	2	3	2	2	2	1	168	60	81	0	3	0	3	1	1	1	0	0	0	1	0	0	0	1	0	0	1	0	1	0	3	0	0	1	0	0	0	1	0	1	0
6010514	1	32	1	2	3	0	2	2	2	2	2	2	2	1	178	82	99	0	3	0	1	1	3	1	0	1	0	0	0	1	0	0	0	0	1	0	0	1	2	0	1	0	0	0	0	1	0	1	0
6010515	1	50	3	2	2	0	2	2	2	2	2	2	2	1	171	75	80	0	3	0	3	1	1	1	0	0	0	1	0	0	0	1	0	0	1	0	1	0	4	0	0	0	1	0	0	1	0	1	0
6010510	1	63	3	2	1	0	2	1	2	2	1	2	2	1	168	65	86	0	3	0	3	1	1	1	0	0	0	1	0	0	0	1	0	0	1	1	0	0	3	0	0	1	0	0	0	1	0	1	0
6010516	1	30	4	2	3	0	2	2	2	2	2	2	2	1	174	75	92	1	3	0	1	1	3	1	0	1	0	0	0	0	0	0	1	0	1	0	0	1	4	0	0	0	1	0	0	1	0	1	0
6010521	1	20	1	1	3	0	2	2	2	2	2	2	2	1	177	65	83	0	3	0	1	0	1	1	0	1	0	0	0	1	0	0	0	1	0	0	0	1	3	0	0	1	0	0	0	1	0	1	0
6010524	1	57	3	2	3	0	2	1	2	2	2	2	2	1	167	64	82	0	3	0	3	1	3	1	0	0	0	1	0	0	0	1	0	0	1	0	0	1	1	1	0	0	0	0	0	1	0	1	0
6010533	1	57	1	2	2	0	1	2	2	2	2	2	2	1	172	75	96	0	3	0	3	1	1	1	0	0	0	1	0	1	0	0	0	0	1	0	1	0	4	0	0	0	1	0	0	1	0	1	0
6010534	1	49	1	2	2	0	2	2	2	2	2	2	2	1	174	80	98	0	3	0	2	1	2	1	0	0	1	0	0	1	0	0	0	0	1	0	1	0	2	0	1	0	0	0	0	1	0	1	0
6010536	1	66	3	2	1	0	2	2	2	2	2	2	2	1	174	77	94	1	3	0	4	1	1	1	0	0	0	0	1	0	0	1	0	0	1	1	0	0	3	0	0	1	0	0	0	1	0	1	0
6010530	1	57	1	2	3	0	2	2	2	2	2	2	2	1	170	70	88	0	1	0	3	1	2	1	0	0	0	1	0	1	0	0	0	0	1	0	0	1	3	0	0	1	0	1	0	0	0	1	0
6010538	1	37	3	2	3	0	2	2	2	2	2	2	2	1	175	75	100	0	3	0	2	1	2	1	0	0	1	0	0	0	0	1	0	0	1	0	0	1	4	0	0	0	1	0	0	1	0	1	0
6010543	1	65	1	2	1	1	1	2	1	2	2	2	2	1	172	58	75	0	3	0	4	1	1	1	0	0	0	0	1	1	0	0	0	0	1	1	0	0	3	0	0	1	0	0	0	1	0	1	0
6010540	1	68	3	2	1	0	1	2	2	2	2	2	2	1	172	74	98	0	3	0	4	1	1	1	0	0	0	0	1	0	0	1	0	0	1	1	0	0	3	0	0	1	0	0	0	1	0	1	0
6010551	1	50	3	2	2	0	2	2	2	2	2	2	2	1	174	80	106	0	3	0	3	1	2	1	0	0	0	1	0	0	0	1	0	0	1	0	1	0	4	0	0	0	1	0	0	1	0	1	0
6010546	1	55	3	2	2	0	1	2	2	2	2	2	2	1	160	60	78	0	3	0	3	1	2	1	0	0	0	1	0	0	0	1	0	0	1	0	1	0	4	0	0	0	1	0	0	1	0	1	0
6010552	1	50	3	2	2	0	2	2	2	2	2	2	2	1	171	69	95	0	3	0	3	1	2	1	0	0	0	1	0	0	0	1	0	0	1	0	1	0	3	0	0	1	0	0	0	1	0	1	0
6010547	1	47	3	2	2	0	2	2	2	2	2	2	2	1	164	55	79	0	3	0	2	1	3	1	0	0	1	0	0	0	0	1	0	0	1	0	1	0	4	0	0	0	1	0	0	1	0	1	0
6010553	1	63	3	2	2	0	2	2	2	2	2	2	2	1	174	78	78	0	3	0	3	1	1	1	0	0	0	1	0	0	0	1	0	0	1	0	1	0	3	0	0	1	0	0	0	1	0	1	0
6010548	1	66	3	2	1	0	1	2	1	2	2	2	2	1	175	65	80	0	3	0	4	1	1	1	0	0	0	0	1	0	0	1	0	0	1	1	0	0	3	0	0	1	0	0	0	1	0	1	0
6010549	1	28	4	2	2	0	2	2	2	2	2	2	2	1	169	63	85	0	3	0	1	1	1	1	0	1	0	0	0	0	0	0	1	0	1	0	1	0	3	0	0	1	0	0	0	1	0	1	0
6010550	1	52	4	2	1	0	2	1	2	2	1	2	2	1	172	84	99	0	3	0	3	1	1	1	0	0	0	1	0	0	0	0	1	0	1	1	0	0	3	0	0	1	0	0	0	1	0	1	0
6010561	1	46	1	2	2	0	2	1	2	2	2	2	2	1	170	75	88	0	3	0	2	1	2	1	0	0	1	0	0	1	0	0	0	0	1	0	1	0	4	0	0	0	1	0	0	1	0	1	0
6010555	1	49	1	2	2	0	2	2	2	2	2	2	2	1	174	72	99	0	3	0	2	1	2	1	0	0	1	0	0	1	0	0	0	0	1	0	1	0	4	0	0	0	1	0	0	1	0	1	0
6010544	1	38	1	2	2	1	1	2	2	2	2	2	2	1	165	75	98	0	3	0	2	1	2	1	0	0	1	0	0	1	0	0	0	0	1	0	1	0	4	0	0	0	1	0	0	1	0	1	0
6010026	1	63	3	2	2	0	2	2	2	2	2	2	2	1	165	65	90	0	3	0	3	1	2	1	0	0	0	1	0	0	0	1	0	0	1	0	1	0	3	0	0	1	0	0	0	1	0	1	0
6010384	1	56	3	2	1	0	2	2	2	3	2	2	2	1	#NULL!	#NULL!	#NULL!	0	3	0	3	1	1	1	0	0	0	1	0	0	0	1	0	0	1	1	0	0	4	0	0	0	1	0	0	1	0	1	0
6010177	1	58	1	2	3	0	2	2	2	2	2	2	2	1	174	74	100	0	3	0	3	1	3	1	0	0	0	1	0	1	0	0	0	0	1	0	0	1	1	1	0	0	0	0	0	1	0	1	0
6010558	1	51	3	2	2	0	2	1	2	2	2	2	2	1	171	65	86	0	3	0	3	1	2	1	0	0	0	1	0	0	0	1	0	0	1	0	1	0	4	0	0	0	1	0	0	1	0	1	0
6010184	1	63	1	1	1	0	2	2	2	2	2	2	2	1	171	70	92	0	3	0	3	0	1	1	0	0	0	1	0	1	0	0	0	1	0	1	0	0	4	0	0	0	1	0	0	1	0	1	0
0201090	1	53	1	2	2	1	2	1	2	2	2	2	2	1	176	68	67	1	1	0	3	1	3	1	0	0	0	1	0	1	0	0	0	0	1	0	1	0	4	0	0	0	1	1	0	0	0	1	0
0201091	1	61	1	2	2	0	1	1	1	3	2	1	2	1	178	70	70	1	1	0	3	1	3	1	0	0	0	1	0	1	0	0	0	0	1	0	1	0	2	0	1	0	0	1	0	0	0	1	0
0201060	1	64	1	2	3	0	2	2	2	2	2	2	2	1	176	78	85	1	3	0	3	1	3	1	0	0	0	1	0	1	0	0	0	0	1	0	0	1	4	0	0	0	1	0	0	1	0	1	0
0201093	1	64	1	2	1	0	2	3	2	2	2	2	2	2	178	76	80	1	3	0	3	1	3	1	0	0	0	1	0	1	0	0	0	0	1	1	0	0	2	0	1	0	0	0	0	1	0	1	0
0201067	1	52	1	2	3	0	2	2	2	2	2	2	2	1	173	75	85	1	3	0	3	1	3	1	0	0	0	1	0	1	0	0	0	0	1	0	0	1	4	0	0	0	1	0	0	1	0	1	0
0201100	1	67	1	2	1	1	1	2	2	1	2	1	2	1	175	72	#NULL!	1	3	0	4	1	3	1	0	0	0	0	1	1	0	0	0	0	1	1	0	0	4	0	0	0	1	0	0	1	0	1	0
0201072	1	51	1	2	2	0	2	2	2	2	2	2	2	1	171	76	80	1	3	0	3	1	3	1	0	0	0	1	0	1	0	0	0	0	1	0	1	0	4	0	0	0	1	0	0	1	0	1	0
0201074	1	26	1	1	3	0	2	2	2	2	2	2	2	1	178	70	75	1	3	0	1	0	3	1	0	1	0	0	0	1	0	0	0	1	0	0	0	1	4	0	0	0	1	0	0	1	0	1	0
0201077	1	37	1	2	3	0	2	2	2	2	2	2	2	1	173	80	90	1	3	0	2	1	3	1	0	0	1	0	0	1	0	0	0	0	1	0	0	1	4	0	0	0	1	0	0	1	0	1	0
[truncated: 2,546 more rows]
[truncated: 8 more columns]

## Sheet: Description of variables
Variables	description
Gender	1=male, 2=female
nationality	1=Han, 2=Tibetan, 3=Hui, 4=Others
Marital status_no	0=no, 1=yes
Marital status_yes	0=no, 1=yes
occupation	1=Cadre, 2=Worker, 3=Unemployed, 4=Farmer and herdsman
physical activity	1=mild, 2=moderate, 3=severe
exercise intensity	1=mild, 2=moderate, 3=severe
Age_group	1=(<35 years old), 2=(35-49years old), 3=(50-60 years old), 4=(≥65 years old)
marital status	0=no, 1=yes
annual income	1=(≤30，000 RMB), 2=(30,000-50,000 RMB), 3=(≥50，000 RMB)
length of residence	1=(6-24 months), 2=(24-36 months), 3=(≥36 months)
Educational level	1=Primary school or lower, 2=Middle school, 3=High school or higher
Current drinking	0=no, 1=yes
Hypertension	1=yes, 2=no, 3=unknown
diabetes	1=yes, 2=no, 3=unknown
hyperlipidemia	1=yes, 2=no, 3=unknown
osteoporosis	1=yes, 2=no, 3=unknown
cerebral apoplexy	1=yes, 2=no, 3=unknown
coronary heart disease	1=yes, 2=no, 3=unknown
chronic infectious diseases	0=no, 1=yes
tumor	0=no, 1=yes
